# Supplementary material for: Molecular mechanism analyses of post‐traumatic epilepsy and hereditary epilepsy based on 10× single‐cell transcriptome sequencing technology
Source: CNS Neurosci Ther. 2024 Apr 4;30(4):e14702. doi: 10.1111/cns.14702 (PMC10993349; doi:10.1111/cns.14702)
Supplement: Supplementary file 5 — Appendices S1–S5 [file CNS-30-e14702-s003.zip › AppendixS1.csv]

	cluster	gene	p_val	avg_logFC	pct.1	pct.2	p_val_adj
SLC1A2.2	Astrocytes	SLC1A2	0	4.109793115	0.973	0.056	0
SPARCL1.4	Astrocytes	SPARCL1	0	3.388317594	0.946	0.111	0
AQP4	Astrocytes	AQP4	0	3.08054549	0.903	0.013	0
TUBB2B.2	Astrocytes	TUBB2B	0	2.896765012	0.908	0.077	0
ENHO.2	Astrocytes	ENHO	0	2.638577803	0.865	0.065	0
ETNPPL	Astrocytes	ETNPPL	0	2.634894798	0.854	0.005	0
ATP1B2.3	Astrocytes	ATP1B2	0	2.613001754	0.886	0.044	0
AGT.1	Astrocytes	AGT	0	2.577735272	0.849	0.078	0
MGST1	Astrocytes	MGST1	0	2.436030484	0.87	0.005	0
GPM6A.2	Astrocytes	GPM6A	0	2.389862769	0.935	0.059	0
GJB6	Astrocytes	GJB6	0	2.343935834	0.746	0.001	0
ID4	Astrocytes	ID4	0	2.33096878	0.838	0.012	0
SCG3.2	Astrocytes	SCG3	0	2.281073374	0.859	0.058	0
CXCL14	Astrocytes	CXCL14	0	2.279012144	0.778	0.004	0
ATP1A2.4	Astrocytes	ATP1A2	0	2.278687887	0.903	0.053	0
GJA1.1	Astrocytes	GJA1	0	2.251196868	0.849	0.016	0
SERPINE2.2	Astrocytes	SERPINE2	0	2.145648165	0.87	0.089	0
OLFM2.2	Astrocytes	OLFM2	0	2.061478839	0.789	0.045	0
HOPX.1	Astrocytes	HOPX	0	2.036247426	0.789	0.031	0
CLDN10.2	Astrocytes	CLDN10	0	2.029724808	0.789	0.016	0
VIM.3	Astrocytes	VIM	0	1.963653687	0.8	0.066	0
MT1M.3	Astrocytes	MT1M	0	1.948290684	0.822	0.068	0
PPP1R1B	Astrocytes	PPP1R1B	0	1.923619987	0.784	0.002	0
GABRA2	Astrocytes	GABRA2	0	1.889876857	0.784	0.003	0
FBXO2	Astrocytes	FBXO2	0	1.867491393	0.741	0.062	0
F3.1	Astrocytes	F3	0	1.760992894	0.768	0.017	0
SNTA1	Astrocytes	SNTA1	0	1.759277245	0.822	0.036	0
SDC4	Astrocytes	SDC4	0	1.754170645	0.768	0.01	0
FABP7.2	Astrocytes	FABP7	0	1.751251177	0.719	0.038	0
EDNRB.2	Astrocytes	EDNRB	0	1.682177683	0.757	0.018	0
DIO2.1	Astrocytes	DIO2	0	1.648386396	0.714	0.018	0
SLC4A4	Astrocytes	SLC4A4	0	1.6450924	0.73	0.003	0
SLC14A1	Astrocytes	SLC14A1	0	1.600508416	0.719	0.002	0
MT1G.1	Astrocytes	MT1G	0	1.583984834	0.632	0.013	0
MLC1	Astrocytes	MLC1	0	1.538005051	0.757	0.007	0
SLC25A18	Astrocytes	SLC25A18	0	1.466786977	0.751	0.025	0
PLTP	Astrocytes	PLTP	0	1.449278951	0.719	0.029	0
LGALS3.2	Astrocytes	LGALS3	0	1.438268818	0.708	0.044	0
ADIRF.2	Astrocytes	ADIRF	0	1.432285161	0.697	0.041	0
LHX2	Astrocytes	LHX2	0	1.430815235	0.686	0.004	0
WIF1	Astrocytes	WIF1	0	1.407479773	0.432	0.001	0
RANBP3L	Astrocytes	RANBP3L	0	1.401947792	0.714	0.005	0
FGFR3	Astrocytes	FGFR3	0	1.383910929	0.708	0.005	0
DKK3.1	Astrocytes	DKK3	0	1.362466221	0.741	0.043	0
PTPRZ1.2	Astrocytes	PTPRZ1	0	1.348493765	0.876	0.058	0
TMEM47.1	Astrocytes	TMEM47	0	1.33806036	0.714	0.019	0
NCAN.1	Astrocytes	NCAN	0	1.331996316	0.659	0.01	0
TPD52L1	Astrocytes	TPD52L1	0	1.323222655	0.638	0.009	0
ADGRV1	Astrocytes	ADGRV1	0	1.291707791	0.616	0.002	0
TMEM132A.1	Astrocytes	TMEM132A	0	1.260185627	0.724	0.021	0
SNCG.2	Astrocytes	SNCG	0	1.252856008	0.459	0.017	0
NKAIN4.2	Astrocytes	NKAIN4	0	1.251297558	0.67	0.026	0
PRODH	Astrocytes	PRODH	0	1.226207121	0.714	0.024	0
DDAH1.1	Astrocytes	DDAH1	0	1.197204442	0.676	0.013	0
NR2F1.3	Astrocytes	NR2F1	0	1.195606171	0.703	0.034	0
COL5A3	Astrocytes	COL5A3	0	1.187542821	0.568	0.008	0
SLC39A12	Astrocytes	SLC39A12	0	1.176763937	0.595	0.001	0
FAM107A.1	Astrocytes	FAM107A	0	1.173356797	0.659	0.033	0
NTSR2	Astrocytes	NTSR2	0	1.167440294	0.627	0.001	0
AQP1	Astrocytes	AQP1	0	1.166177319	0.276	0.003	0
SDC2	Astrocytes	SDC2	0	1.1653709	0.697	0.019	0
ACSL6	Astrocytes	ACSL6	0	1.159830121	0.605	0.023	0
CNTFR	Astrocytes	CNTFR	0	1.149056351	0.697	0.007	0
MYBPC1	Astrocytes	MYBPC1	0	1.141500705	0.589	0.004	0
NDRG4.1	Astrocytes	NDRG4	0	1.139921741	0.659	0.03	0
HES4.2	Astrocytes	HES4	0	1.125311129	0.643	0.038	0
LINC01896.1	Astrocytes	LINC01896	0	1.084589475	0.627	0.036	0
PBXIP1	Astrocytes	PBXIP1	0	1.077357252	0.632	0.036	0
LIX1	Astrocytes	LIX1	0	1.069853153	0.627	0.042	0
FXYD1	Astrocytes	FXYD1	0	1.062130945	0.676	0.009	0
BBOX1	Astrocytes	BBOX1	0	1.037985607	0.589	0.001	0
SLCO1C1	Astrocytes	SLCO1C1	0	1.037030062	0.578	0.002	0
FBLN1.1	Astrocytes	FBLN1	0	1.025774508	0.573	0.008	0
LGI1	Astrocytes	LGI1	0	1.02310941	0.595	0.005	0
GABRG1	Astrocytes	GABRG1	0	1.020470339	0.605	0.001	0
ALDH1L1	Astrocytes	ALDH1L1	0	1.013207213	0.589	0.008	0
NEBL.1	Astrocytes	NEBL	0	1.012891101	0.595	0.024	0
SOD3.1	Astrocytes	SOD3	0	1.008546545	0.546	0.027	0
LMO3.2	Astrocytes	LMO3	0	1.008419791	0.622	0.015	0
MT1F.1	Astrocytes	MT1F	0	1.007041261	0.616	0.027	0
EMX2	Astrocytes	EMX2	0	1.004925682	0.584	0.004	0
HSPB8	Astrocytes	HSPB8	0	0.994780704	0.568	0.008	0
EFEMP1	Astrocytes	EFEMP1	0	0.989912677	0.557	0.002	0
RGMA	Astrocytes	RGMA	0	0.985336646	0.508	0.008	0
NRCAM.2	Astrocytes	NRCAM	0	0.983751393	0.622	0.036	0
RASL10A	Astrocytes	RASL10A	0	0.978053149	0.535	0.01	0
MMP28.1	Astrocytes	MMP28	0	0.9728832	0.627	0.018	0
RORB	Astrocytes	RORB	0	0.963449314	0.573	0.004	0
MGAT4C	Astrocytes	MGAT4C	0	0.959367574	0.578	0.001	0
LRRC3B	Astrocytes	LRRC3B	0	0.957807392	0.551	0.003	0
SLC7A10	Astrocytes	SLC7A10	0	0.956517928	0.557	0.004	0
HIF3A.3	Astrocytes	HIF3A	0	0.931440793	0.622	0.036	0
BMPR1B	Astrocytes	BMPR1B	0	0.929993329	0.551	0.003	0
ATP13A4.2	Astrocytes	ATP13A4	0	0.9281621	0.595	0.032	0
PAX6	Astrocytes	PAX6	0	0.927824336	0.611	0.004	0
TRIL	Astrocytes	TRIL	0	0.925963916	0.568	0.009	0
C9orf24	Astrocytes	C9orf24	0	0.924758738	0.432	0.002	0
RFX4	Astrocytes	RFX4	0	0.911335267	0.562	0.003	0
ANGPTL4.1	Astrocytes	ANGPTL4	0	0.910844536	0.459	0.017	0
SDS	Astrocytes	SDS	0	0.910457405	0.535	0.004	0
IQCA1	Astrocytes	IQCA1	0	0.899245285	0.524	0.001	0
PITPNC1.1	Astrocytes	PITPNC1	0	0.880495082	0.546	0.028	0
PLSCR4	Astrocytes	PLSCR4	0	0.875346383	0.551	0.012	0
RGS20	Astrocytes	RGS20	0	0.869013586	0.508	0.001	0
ACBD7	Astrocytes	ACBD7	0	0.867385038	0.53	0.004	0
CHST1	Astrocytes	CHST1	0	0.857244811	0.562	0.019	0
FJX1	Astrocytes	FJX1	0	0.847567824	0.476	0.014	0
P2RY1	Astrocytes	P2RY1	0	0.827816131	0.53	0.01	0
CHL1.2	Astrocytes	CHL1	0	0.824881891	0.584	0.03	0
PFKP	Astrocytes	PFKP	0	0.795129547	0.551	0.023	0
NKAIN3	Astrocytes	NKAIN3	0	0.787867645	0.449	0.007	0
PRR5	Astrocytes	PRR5	0	0.787785384	0.557	0.027	0
SLC7A11.1	Astrocytes	SLC7A11	0	0.777920583	0.541	0.027	0
STOX1	Astrocytes	STOX1	0	0.77509079	0.53	0.002	0
FGF2	Astrocytes	FGF2	0	0.773282432	0.514	0.026	0
GABRB1	Astrocytes	GABRB1	0	0.759571995	0.568	0.006	0
ABLIM1.1	Astrocytes	ABLIM1	0	0.758076529	0.519	0.023	0
MAPK4	Astrocytes	MAPK4	0	0.753680739	0.378	0.002	0
CABLES1	Astrocytes	CABLES1	0	0.746700646	0.427	0.015	0
KCNN3	Astrocytes	KCNN3	0	0.746257598	0.514	0.02	0
GPC5	Astrocytes	GPC5	0	0.739131916	0.497	0.004	0
PFKM.1	Astrocytes	PFKM	0	0.729765912	0.578	0.029	0
SPON1	Astrocytes	SPON1	0	0.717166189	0.427	0.004	0
HES5	Astrocytes	HES5	0	0.71173054	0.33	0.005	0
PDLIM4.2	Astrocytes	PDLIM4	0	0.708524441	0.47	0.012	0
PHYHD1	Astrocytes	PHYHD1	0	0.704117329	0.492	0.014	0
ALDH1A1	Astrocytes	ALDH1A1	0	0.703245242	0.427	0.008	0
PRSS35	Astrocytes	PRSS35	0	0.69348351	0.357	0.001	0
CD38	Astrocytes	CD38	0	0.687182192	0.476	0.003	0
FIBIN.2	Astrocytes	FIBIN	0	0.673226301	0.53	0.019	0
FMN2	Astrocytes	FMN2	0	0.668081412	0.492	0.011	0
EMX2OS	Astrocytes	EMX2OS	0	0.648575424	0.481	0.003	0
GRIN2C	Astrocytes	GRIN2C	0	0.648500858	0.449	0.002	0
ADCY2	Astrocytes	ADCY2	0	0.648334358	0.427	0.006	0
RYR3	Astrocytes	RYR3	0	0.643721956	0.324	0.002	0
TLCD1	Astrocytes	TLCD1	0	0.642205938	0.378	0.004	0
RERG.1	Astrocytes	RERG	0	0.62555998	0.389	0.011	0
AIFM3	Astrocytes	AIFM3	0	0.623949753	0.459	0.005	0
C16orf89	Astrocytes	C16orf89	0	0.597190331	0.454	0.004	0
KNDC1	Astrocytes	KNDC1	0	0.592284406	0.324	0.002	0
PYGM	Astrocytes	PYGM	0	0.573192014	0.357	0.004	0
MAOB	Astrocytes	MAOB	0	0.56882953	0.297	0.004	0
MOXD1	Astrocytes	MOXD1	0	0.561980783	0.33	0.006	0
LFNG	Astrocytes	LFNG	0	0.561008031	0.405	0.01	0
LINC00982	Astrocytes	LINC00982	0	0.554159652	0.411	0.001	0
RASL12.1	Astrocytes	RASL12	0	0.553443705	0.357	0.006	0
FAT3	Astrocytes	FAT3	0	0.551397626	0.314	0.005	0
BOC	Astrocytes	BOC	0	0.551254685	0.373	0.007	0
ARHGEF26-AS1	Astrocytes	ARHGEF26-AS1	0	0.542996557	0.459	0.006	0
GALNT16	Astrocytes	GALNT16	0	0.541124851	0.281	0.005	0
GRAMD1C	Astrocytes	GRAMD1C	0	0.538925353	0.411	0.01	0
PLA2G5	Astrocytes	PLA2G5	0	0.529568999	0.319	0	0
ALDH4A1	Astrocytes	ALDH4A1	0	0.518497806	0.351	0.011	0
ADGRA3	Astrocytes	ADGRA3	0	0.518175786	0.368	0.008	0
ENKUR	Astrocytes	ENKUR	0	0.513140122	0.319	0.006	0
BRINP1	Astrocytes	BRINP1	0	0.507453595	0.384	0.008	0
AC002429.2	Astrocytes	AC002429.2	0	0.502394632	0.351	0.001	0
ADCYAP1R1	Astrocytes	ADCYAP1R1	0	0.502229595	0.297	0.002	0
CSDC2	Astrocytes	CSDC2	0	0.497621146	0.346	0.002	0
TGFB2	Astrocytes	TGFB2	0	0.488754497	0.395	0.008	0
RNF182	Astrocytes	RNF182	0	0.481327712	0.341	0.001	0
KCNE5	Astrocytes	KCNE5	0	0.47166132	0.276	0.006	0
PAMR1	Astrocytes	PAMR1	0	0.467827218	0.319	0.001	0
GLI3	Astrocytes	GLI3	0	0.463158666	0.292	0.002	0
CCDC80	Astrocytes	CCDC80	0	0.458579292	0.276	0.003	0
FAM189A2	Astrocytes	FAM189A2	0	0.457957499	0.346	0.005	0
ACKR3	Astrocytes	ACKR3	0	0.446853965	0.357	0.004	0
CPNE6	Astrocytes	CPNE6	0	0.439724359	0.314	0.001	0
IL33	Astrocytes	IL33	0	0.436575244	0.308	0.001	0
LINC01351	Astrocytes	LINC01351	0	0.430098749	0.308	0.008	0
CAMK2B	Astrocytes	CAMK2B	0	0.419948246	0.389	0.014	0
SLC6A11	Astrocytes	SLC6A11	0	0.409433125	0.319	0.006	0
PPP1R1A	Astrocytes	PPP1R1A	0	0.408251887	0.254	0.004	0
COLCA2	Astrocytes	COLCA2	0	0.403583304	0.286	0.004	0
SYBU	Astrocytes	SYBU	0	0.396172687	0.314	0.006	0
ADORA2B	Astrocytes	ADORA2B	0	0.390026665	0.319	0.002	0
WWC1	Astrocytes	WWC1	0	0.387879888	0.292	0.003	0
SOX9-AS1	Astrocytes	SOX9-AS1	0	0.385441885	0.314	0.006	0
RNF219-AS1	Astrocytes	RNF219-AS1	0	0.369483493	0.265	0.001	0
AC107398.3	Astrocytes	AC107398.3	0	0.361554382	0.324	0.004	0
GDF10	Astrocytes	GDF10	0	0.355866762	0.303	0.002	0
SLC16A9	Astrocytes	SLC16A9	0	0.349544294	0.259	0.002	0
AC234582.1	Astrocytes	AC234582.1	0	0.336102349	0.292	0.001	0
2-Mar	Astrocytes	2-Mar	0	0.314059827	0.286	0.006	0
SLC44A3	Astrocytes	SLC44A3	0	0.265000059	0.254	0.003	0
GFAP.1	Astrocytes	GFAP	2.25E-307	2.145705705	0.714	0.056	6.47E-303
MRVI1	Astrocytes	MRVI1	1.46E-306	0.761938492	0.481	0.023	4.22E-302
NKAIN3-IT1	Astrocytes	NKAIN3-IT1	1.83E-301	0.36344322	0.281	0.007	5.28E-297
ARHGEF26.1	Astrocytes	ARHGEF26	1.97E-301	0.478516829	0.389	0.015	5.68E-297
PKIA.1	Astrocytes	PKIA	4.72E-298	0.644830978	0.465	0.022	1.36E-293
ABCC9.1	Astrocytes	ABCC9	7.76E-298	0.355214845	0.27	0.006	2.24E-293
CTNNA2.1	Astrocytes	CTNNA2	1.39E-295	0.710256329	0.427	0.019	4.01E-291
FLRT2	Astrocytes	FLRT2	6.06E-294	0.339238421	0.319	0.01	1.74E-289
STON2	Astrocytes	STON2	1.98E-292	0.593953605	0.416	0.018	5.71E-288
DOK5	Astrocytes	DOK5	1.46E-291	0.332398815	0.276	0.007	4.19E-287
C1orf21.2	Astrocytes	C1orf21	2.97E-291	0.692889294	0.465	0.022	8.56E-287
PPARGC1A	Astrocytes	PPARGC1A	2.26E-290	0.339467981	0.281	0.007	6.50E-286
SFXN5	Astrocytes	SFXN5	3.54E-283	1.660200283	0.822	0.088	1.02E-278
TIMP3.3	Astrocytes	TIMP3	3.57E-279	0.970902402	0.746	0.062	1.03E-274
PSD2	Astrocytes	PSD2	1.36E-277	0.729076805	0.497	0.028	3.91E-273
CARMIL1	Astrocytes	CARMIL1	1.05E-275	0.806876226	0.541	0.033	3.03E-271
ZIC2.1	Astrocytes	ZIC2	1.71E-274	0.592471775	0.422	0.02	4.92E-270
IGFBP7.2	Astrocytes	IGFBP7	1.13E-270	1.068159446	0.773	0.071	3.26E-266
S1PR1.1	Astrocytes	S1PR1	3.22E-270	0.534488288	0.416	0.019	9.27E-266
SPOCK2.3	Astrocytes	SPOCK2	4.95E-270	0.899543621	0.616	0.044	1.42E-265
PRDM16	Astrocytes	PRDM16	6.12E-270	0.359003186	0.259	0.007	1.76E-265
NT5E.2	Astrocytes	NT5E	5.47E-266	0.532065444	0.416	0.02	1.58E-261
NEK6	Astrocytes	NEK6	3.63E-265	0.599934351	0.422	0.02	1.05E-260
PLIN5	Astrocytes	PLIN5	9.06E-265	0.42374703	0.254	0.007	2.61E-260
C1QTNF4	Astrocytes	C1QTNF4	3.76E-261	0.975489391	0.541	0.036	1.08E-256
CASTOR1	Astrocytes	CASTOR1	5.73E-261	0.575241333	0.384	0.017	1.65E-256
ZNRF3	Astrocytes	ZNRF3	7.99E-260	0.765815259	0.492	0.03	2.30E-255
CPE.4	Astrocytes	CPE	9.89E-257	3.433989857	0.989	0.172	2.85E-252
DCLK2	Astrocytes	DCLK2	2.62E-255	0.640594811	0.432	0.023	7.54E-251
GNG12.1	Astrocytes	GNG12	1.70E-251	0.658816339	0.427	0.022	4.90E-247
TRPM3	Astrocytes	TRPM3	8.95E-251	0.527410949	0.297	0.01	2.58E-246
NR2F1-AS1	Astrocytes	NR2F1-AS1	1.86E-250	0.432445555	0.303	0.011	5.35E-246
CRMP1.1	Astrocytes	CRMP1	5.69E-249	0.467696821	0.324	0.012	1.64E-244
MT1X.3	Astrocytes	MT1X	2.10E-247	2.752192479	0.919	0.142	6.06E-243
SCARA3	Astrocytes	SCARA3	1.10E-245	0.615083369	0.378	0.018	3.17E-241
NRXN1.2	Astrocytes	NRXN1	9.00E-241	1.545845717	0.762	0.083	2.59E-236
ACSBG1	Astrocytes	ACSBG1	6.64E-240	1.036596361	0.638	0.057	1.91E-235
CAMK2G	Astrocytes	CAMK2G	2.85E-239	0.815341303	0.616	0.051	8.20E-235
ITGA7.1	Astrocytes	ITGA7	3.01E-239	0.568420433	0.368	0.017	8.66E-235
BCAN.2	Astrocytes	BCAN	2.34E-238	1.287394942	0.816	0.093	6.74E-234
OAF	Astrocytes	OAF	1.38E-237	0.771519714	0.492	0.032	3.96E-233
PRKG1.1	Astrocytes	PRKG1	2.49E-233	0.263823516	0.259	0.008	7.18E-229
PPP1R16A	Astrocytes	PPP1R16A	1.70E-232	0.734054948	0.443	0.027	4.89E-228
MAOA.2	Astrocytes	MAOA	5.34E-231	0.651806937	0.449	0.027	1.54E-226
ANKRD35.1	Astrocytes	ANKRD35	1.86E-223	0.520992659	0.389	0.021	5.35E-219
ABHD17C	Astrocytes	ABHD17C	6.98E-219	0.35454278	0.292	0.012	2.01E-214
PDGFRB.1	Astrocytes	PDGFRB	7.60E-218	0.458787693	0.4	0.022	2.19E-213
MT1E.3	Astrocytes	MT1E	1.50E-213	2.29073084	0.908	0.155	4.31E-209
FOXG1.2	Astrocytes	FOXG1	2.01E-212	0.521689098	0.4	0.023	5.80E-208
SLC35G2	Astrocytes	SLC35G2	1.34E-211	0.443482465	0.368	0.02	3.87E-207
BAALC.2	Astrocytes	BAALC	4.44E-210	1.512466949	0.8	0.114	1.28E-205
CAMK1.1	Astrocytes	CAMK1	6.50E-210	0.601550452	0.454	0.031	1.87E-205
CHN1	Astrocytes	CHN1	7.86E-209	0.680902357	0.508	0.04	2.26E-204
DPYSL3.1	Astrocytes	DPYSL3	1.16E-207	0.484440317	0.314	0.014	3.33E-203
FARP1.2	Astrocytes	FARP1	9.67E-207	0.74298391	0.535	0.044	2.78E-202
SULT1A1	Astrocytes	SULT1A1	2.16E-206	0.507002568	0.389	0.023	6.23E-202
SLC18B1	Astrocytes	SLC18B1	1.51E-205	0.880135711	0.632	0.063	4.35E-201
ACOT11	Astrocytes	ACOT11	2.86E-205	0.391810353	0.265	0.01	8.25E-201
AK4	Astrocytes	AK4	7.43E-202	0.58794215	0.389	0.024	2.14E-197
NTRK2.3	Astrocytes	NTRK2	6.08E-201	2.410821428	0.946	0.205	1.75E-196
FAM171B.2	Astrocytes	FAM171B	3.65E-200	1.697272178	0.838	0.139	1.05E-195
EZR.1	Astrocytes	EZR	4.67E-197	1.404755343	0.762	0.106	1.34E-192
LINC00634	Astrocytes	LINC00634	1.37E-195	0.319689485	0.265	0.011	3.95E-191
SPX	Astrocytes	SPX	9.06E-195	0.417249037	0.335	0.018	2.61E-190
DGKG.2	Astrocytes	DGKG	1.39E-194	0.658754562	0.405	0.026	4.00E-190
FHL1.3	Astrocytes	FHL1	1.37E-193	0.874640142	0.578	0.056	3.95E-189
ANOS1	Astrocytes	ANOS1	4.33E-193	0.509905013	0.362	0.021	1.25E-188
EMID1.1	Astrocytes	EMID1	2.11E-191	0.437753014	0.4	0.026	6.07E-187
RAB34.1	Astrocytes	RAB34	3.60E-190	0.834575706	0.541	0.05	1.04E-185
LAMB2.2	Astrocytes	LAMB2	3.69E-190	0.48266703	0.373	0.023	1.06E-185
PALM.1	Astrocytes	PALM	4.45E-190	0.602280559	0.497	0.041	1.28E-185
MID1	Astrocytes	MID1	1.47E-185	0.553155486	0.33	0.018	4.24E-181
SORBS1.2	Astrocytes	SORBS1	1.44E-183	0.750264565	0.432	0.032	4.16E-179
GMNN.1	Astrocytes	GMNN	2.49E-183	0.879636097	0.573	0.059	7.17E-179
S100A16.3	Astrocytes	S100A16	2.29E-182	0.965984312	0.638	0.073	6.59E-178
HSD17B14	Astrocytes	HSD17B14	5.45E-182	0.515113888	0.432	0.032	1.57E-177
PLCB1.1	Astrocytes	PLCB1	4.16E-180	0.44423882	0.4	0.027	1.20E-175
CDO1	Astrocytes	CDO1	5.53E-179	0.591264468	0.465	0.038	1.59E-174
BTBD17	Astrocytes	BTBD17	1.07E-178	0.492905506	0.259	0.011	3.09E-174
HEY1.3	Astrocytes	HEY1	1.67E-178	0.472258332	0.422	0.031	4.80E-174
RARRES2.3	Astrocytes	RARRES2	1.45E-177	0.916928196	0.47	0.038	4.17E-173
CDC42EP4.2	Astrocytes	CDC42EP4	5.51E-176	0.939308593	0.654	0.079	1.59E-171
TUBB2A.3	Astrocytes	TUBB2A	5.36E-175	1.727840023	0.784	0.133	1.54E-170
ANKRD9	Astrocytes	ANKRD9	5.09E-172	0.754357181	0.535	0.054	1.46E-167
DPP10	Astrocytes	DPP10	1.35E-171	0.392848941	0.259	0.012	3.88E-167
AKR1C3.2	Astrocytes	AKR1C3	1.67E-171	0.430003352	0.368	0.024	4.82E-167
GLIS3	Astrocytes	GLIS3	2.38E-171	0.546891006	0.303	0.016	6.87E-167
HPR	Astrocytes	HPR	2.86E-168	0.459181124	0.324	0.019	8.22E-164
SLC1A4	Astrocytes	SLC1A4	2.42E-167	0.761307295	0.492	0.046	6.97E-163
IFITM3.3	Astrocytes	IFITM3	2.88E-167	1.54282035	0.832	0.148	8.31E-163
ELOVL2	Astrocytes	ELOVL2	2.47E-164	0.684080837	0.454	0.04	7.13E-160
PGM1	Astrocytes	PGM1	8.39E-164	0.690328553	0.53	0.055	2.42E-159
SMOX.1	Astrocytes	SMOX	3.06E-163	0.894782161	0.643	0.083	8.83E-159
ALDOC.5	Astrocytes	ALDOC	8.10E-163	2.4850574	0.924	0.245	2.33E-158
PARD3	Astrocytes	PARD3	4.41E-161	0.317075236	0.265	0.013	1.27E-156
RHPN1	Astrocytes	RHPN1	3.29E-159	0.400181763	0.281	0.015	9.48E-155
CYSTM1.2	Astrocytes	CYSTM1	8.84E-159	1.411450108	0.762	0.137	2.55E-154
GABBR1.2	Astrocytes	GABBR1	4.94E-158	0.855317682	0.546	0.06	1.42E-153
IL17D.1	Astrocytes	IL17D	6.91E-158	0.658329576	0.476	0.046	1.99E-153
DTNA.2	Astrocytes	DTNA	1.34E-157	1.289734378	0.773	0.133	3.86E-153
SELENBP1	Astrocytes	SELENBP1	3.23E-157	0.705206226	0.53	0.056	9.32E-153
WFS1	Astrocytes	WFS1	1.32E-156	0.565912996	0.411	0.034	3.80E-152
FAM184A	Astrocytes	FAM184A	1.36E-156	0.617967554	0.438	0.039	3.92E-152
FKBP10.1	Astrocytes	FKBP10	1.11E-154	0.314715871	0.286	0.016	3.18E-150
EGFR.3	Astrocytes	EGFR	4.83E-151	0.493240052	0.357	0.026	1.39E-146
PEBP4	Astrocytes	PEBP4	5.56E-150	0.472809297	0.265	0.014	1.60E-145
RIDA	Astrocytes	RIDA	8.28E-150	1.294036397	0.751	0.14	2.38E-145
CNTN1.2	Astrocytes	CNTN1	3.40E-149	0.785397058	0.519	0.056	9.81E-145
OLFM1.2	Astrocytes	OLFM1	9.08E-147	0.742912717	0.449	0.043	2.62E-142
AHNAK.2	Astrocytes	AHNAK	1.03E-146	0.626205273	0.443	0.041	2.98E-142
CLU.4	Astrocytes	CLU	1.80E-146	3.861597943	0.995	0.42	5.18E-142
HES1.3	Astrocytes	HES1	1.80E-146	0.784576488	0.562	0.066	5.19E-142
C1orf61.5	Astrocytes	C1orf61	3.40E-146	3.004651605	0.962	0.347	9.80E-142
ITM2C.5	Astrocytes	ITM2C	6.19E-145	2.330977026	0.957	0.326	1.78E-140
NUPR1.1	Astrocytes	NUPR1	7.98E-145	0.65609176	0.373	0.03	2.30E-140
WLS.2	Astrocytes	WLS	2.35E-144	0.874657315	0.627	0.086	6.77E-140
MTSS1L.1	Astrocytes	MTSS1L	3.65E-143	0.448998343	0.368	0.029	1.05E-138
PALLD.2	Astrocytes	PALLD	5.80E-142	0.464644343	0.357	0.028	1.67E-137
TSPAN7.3	Astrocytes	TSPAN7	5.72E-141	1.627374642	0.805	0.18	1.65E-136
DOCK7	Astrocytes	DOCK7	6.16E-141	0.754445945	0.535	0.065	1.77E-136
FADS2	Astrocytes	FADS2	6.70E-141	0.829234152	0.546	0.067	1.93E-136
RAMP1.2	Astrocytes	RAMP1	1.91E-140	1.645870017	0.827	0.191	5.49E-136
PPP1R3C	Astrocytes	PPP1R3C	2.10E-140	0.525654602	0.281	0.017	6.04E-136
APOE.4	Astrocytes	APOE	1.04E-138	3.208556158	0.973	0.385	2.99E-134
CHPT1	Astrocytes	CHPT1	1.50E-137	1.193804994	0.719	0.129	4.32E-133
MGLL.3	Astrocytes	MGLL	3.64E-137	1.276164695	0.719	0.131	1.05E-132
PCDHGC3.2	Astrocytes	PCDHGC3	5.14E-137	0.350198266	0.27	0.016	1.48E-132
CNN3.5	Astrocytes	CNN3	3.54E-136	1.597993264	0.854	0.216	1.02E-131
CST3.5	Astrocytes	CST3	1.09E-135	3.620019904	1	0.482	3.14E-131
CMBL	Astrocytes	CMBL	2.14E-135	0.336383339	0.259	0.015	6.18E-131
HSD17B6	Astrocytes	HSD17B6	3.76E-134	0.630308823	0.427	0.043	1.08E-129
PDLIM3	Astrocytes	PDLIM3	6.92E-134	0.431828688	0.384	0.034	1.99E-129
AC087289.1.1	Astrocytes	AC087289.1	1.75E-133	0.676288991	0.465	0.051	5.05E-129
PRXL2A.3	Astrocytes	PRXL2A	2.60E-133	1.552838212	0.789	0.179	7.50E-129
NTRK3.2	Astrocytes	NTRK3	2.31E-129	0.448281596	0.319	0.024	6.66E-125
SOX21.1	Astrocytes	SOX21	3.24E-129	0.395789121	0.308	0.023	9.34E-125
KLHL23.3	Astrocytes	KLHL23	1.03E-127	0.425523735	0.422	0.042	2.95E-123
LRRN3.1	Astrocytes	LRRN3	1.42E-127	0.335510788	0.303	0.022	4.08E-123
ASPH.1	Astrocytes	ASPH	7.81E-126	1.278121912	0.746	0.165	2.25E-121
TBC1D10A.1	Astrocytes	TBC1D10A	4.39E-125	0.555050858	0.4	0.04	1.26E-120
SNORC	Astrocytes	SNORC	4.67E-125	1.043957728	0.573	0.085	1.34E-120
ZNF385A	Astrocytes	ZNF385A	5.95E-125	0.560292704	0.422	0.044	1.71E-120
MRO	Astrocytes	MRO	8.30E-124	0.450360206	0.276	0.019	2.39E-119
NCS1	Astrocytes	NCS1	9.02E-124	0.500805787	0.335	0.028	2.60E-119
ALDH2.1	Astrocytes	ALDH2	1.01E-121	1.698933513	0.827	0.236	2.91E-117
VEGFA.2	Astrocytes	VEGFA	1.13E-121	0.702495898	0.524	0.068	3.27E-117
SOX9	Astrocytes	SOX9	1.85E-120	1.395448521	0.735	0.157	5.32E-116
CSPG5.2	Astrocytes	CSPG5	6.47E-120	1.21970118	0.67	0.127	1.86E-115
PXMP2	Astrocytes	PXMP2	1.80E-118	0.389376951	0.314	0.026	5.19E-114
MT3.6	Astrocytes	MT3	3.16E-118	2.381686207	1	0.587	9.09E-114
SOX5.2	Astrocytes	SOX5	4.97E-118	0.380275032	0.281	0.021	1.43E-113
GPAM	Astrocytes	GPAM	5.97E-117	0.702670942	0.459	0.056	1.72E-112
NQO1.1	Astrocytes	NQO1	1.89E-116	0.716216382	0.4	0.043	5.44E-112
COL6A1.1	Astrocytes	COL6A1	4.47E-116	0.442347997	0.351	0.033	1.29E-111
CERS1	Astrocytes	CERS1	1.05E-115	0.835686526	0.643	0.112	3.04E-111
FSTL3	Astrocytes	FSTL3	2.60E-115	0.35952457	0.27	0.02	7.50E-111
TMEM176A	Astrocytes	TMEM176A	3.00E-115	0.663919366	0.486	0.062	8.64E-111
PMP2.3	Astrocytes	PMP2	5.46E-115	1.401087677	0.816	0.212	1.57E-110
IFI27L1.1	Astrocytes	IFI27L1	1.61E-114	0.449005897	0.432	0.05	4.64E-110
VAMP5.2	Astrocytes	VAMP5	9.25E-114	0.821478822	0.562	0.085	2.66E-109
CPT1A.1	Astrocytes	CPT1A	3.53E-113	0.534199875	0.276	0.021	1.02E-108
RAB6B	Astrocytes	RAB6B	2.14E-111	0.44468539	0.411	0.047	6.17E-107
NME4.3	Astrocytes	NME4	1.10E-110	0.679646139	0.519	0.073	3.18E-106
METRN.6	Astrocytes	METRN	5.03E-110	1.75915123	0.941	0.415	1.45E-105
EPHX2	Astrocytes	EPHX2	1.40E-109	0.325138613	0.303	0.026	4.04E-105
ACSS1	Astrocytes	ACSS1	3.33E-109	0.988690122	0.665	0.132	9.59E-105
PRRX1.3	Astrocytes	PRRX1	2.37E-108	0.330058431	0.303	0.026	6.82E-104
GPR37L1.3	Astrocytes	GPR37L1	5.71E-108	1.379873461	0.784	0.215	1.65E-103
S100A13.6	Astrocytes	S100A13	4.83E-107	1.84806344	0.876	0.326	1.39E-102
PAWR.1	Astrocytes	PAWR	6.50E-107	0.267059568	0.259	0.019	1.87E-102
CSRP2.2	Astrocytes	CSRP2	1.55E-106	0.658828196	0.341	0.033	4.48E-102
RCN1.1	Astrocytes	RCN1	3.49E-106	0.494878697	0.422	0.051	1.00E-101
CKB.5	Astrocytes	CKB	3.25E-105	1.988802269	0.995	0.777	9.36E-101
FGGY	Astrocytes	FGGY	9.56E-105	0.48065629	0.314	0.029	2.75E-100
FABP5.3	Astrocytes	FABP5	9.88E-105	1.490482973	0.692	0.146	2.85E-100
WDFY3-AS2	Astrocytes	WDFY3-AS2	2.27E-104	0.553106378	0.443	0.057	6.55E-100
GPRC5C.1	Astrocytes	GPRC5C	1.93E-102	0.327667928	0.281	0.024	5.55E-98
GAS2L1.1	Astrocytes	GAS2L1	1.01E-101	0.41628939	0.346	0.037	2.92E-97
CHCHD10.6	Astrocytes	CHCHD10	1.38E-101	1.242701743	0.832	0.254	3.96E-97
PLOD2.1	Astrocytes	PLOD2	2.62E-101	0.562814649	0.47	0.066	7.53E-97
LGALS1.2	Astrocytes	LGALS1	4.72E-101	0.970849397	0.768	0.184	1.36E-96
ITGB4	Astrocytes	ITGB4	6.91E-101	0.539017123	0.378	0.043	1.99E-96
GGH.1	Astrocytes	GGH	1.65E-99	0.294871581	0.286	0.025	4.77E-95
PON2.4	Astrocytes	PON2	1.07E-98	1.573415888	0.87	0.359	3.08E-94
TTYH1.4	Astrocytes	TTYH1	1.34E-98	2.027789464	0.924	0.488	3.85E-94
B3GAT2.2	Astrocytes	B3GAT2	2.48E-98	0.376074653	0.27	0.023	7.13E-94
B4GALNT4	Astrocytes	B4GALNT4	6.39E-98	0.692268592	0.384	0.046	1.84E-93
MCRIP2	Astrocytes	MCRIP2	7.08E-98	0.537022569	0.476	0.068	2.04E-93
PRCP.2	Astrocytes	PRCP	4.25E-97	0.834304562	0.562	0.099	1.23E-92
JAM2.2	Astrocytes	JAM2	1.88E-96	0.588449269	0.541	0.088	5.42E-92
TLE1.2	Astrocytes	TLE1	2.01E-96	0.53903252	0.476	0.07	5.79E-92
TMEM100.2	Astrocytes	TMEM100	4.35E-96	0.318596007	0.292	0.027	1.25E-91
AKAP12.3	Astrocytes	AKAP12	4.36E-96	0.503969316	0.378	0.044	1.26E-91
PLPP3.4	Astrocytes	PLPP3	4.40E-96	1.244105319	0.762	0.226	1.27E-91
S100A1.6	Astrocytes	S100A1	6.89E-95	1.894900379	0.886	0.36	1.98E-90
DBP	Astrocytes	DBP	1.94E-94	0.891526544	0.643	0.138	5.60E-90
TUBA4A.1	Astrocytes	TUBA4A	4.23E-94	0.332833266	0.297	0.029	1.22E-89
NOTCH2	Astrocytes	NOTCH2	2.14E-93	0.433438421	0.362	0.042	6.17E-89
S100A6.4	Astrocytes	S100A6	2.99E-93	1.132891855	0.643	0.134	8.61E-89
ABHD8	Astrocytes	ABHD8	5.62E-93	0.299068565	0.265	0.023	1.62E-88
HSDL2.1	Astrocytes	HSDL2	1.08E-92	0.813370454	0.616	0.126	3.10E-88
NADK2	Astrocytes	NADK2	1.24E-92	0.491278405	0.438	0.063	3.58E-88
NAT14.1	Astrocytes	NAT14	1.20E-91	0.49641466	0.4	0.052	3.47E-87
ANXA6.2	Astrocytes	ANXA6	2.90E-90	0.268042072	0.346	0.039	8.37E-86
GPR137B	Astrocytes	GPR137B	6.26E-90	0.628464566	0.497	0.082	1.80E-85
EFEMP2.2	Astrocytes	EFEMP2	7.02E-90	0.362176558	0.341	0.039	2.02E-85
ENO1.3	Astrocytes	ENO1	4.59E-89	1.683404364	0.903	0.512	1.32E-84
ENPP5	Astrocytes	ENPP5	5.94E-88	0.281873988	0.286	0.029	1.71E-83
SLC9A3R1.2	Astrocytes	SLC9A3R1	1.58E-87	0.982385694	0.719	0.195	4.55E-83
NDP	Astrocytes	NDP	1.74E-87	0.583316323	0.47	0.075	5.02E-83
GPC1	Astrocytes	GPC1	2.25E-87	0.563987479	0.357	0.044	6.47E-83
SCRG1.6	Astrocytes	SCRG1	6.23E-87	1.314542355	0.93	0.453	1.79E-82
RORA.3	Astrocytes	RORA	1.00E-86	0.645765687	0.546	0.1	2.89E-82
PTPRG.4	Astrocytes	PTPRG	1.58E-86	0.384909492	0.335	0.038	4.56E-82
MT2A.5	Astrocytes	MT2A	4.73E-86	1.597173865	0.93	0.531	1.36E-81
APCDD1.3	Astrocytes	APCDD1	5.54E-86	0.992834701	0.697	0.178	1.60E-81
MIR99AHG.2	Astrocytes	MIR99AHG	2.77E-85	0.649015324	0.541	0.099	7.99E-81
SRI.3	Astrocytes	SRI	2.99E-85	1.418046796	0.897	0.461	8.60E-81
CTSH.2	Astrocytes	CTSH	4.65E-85	1.171687308	0.649	0.153	1.34E-80
FERMT2.3	Astrocytes	FERMT2	4.80E-85	1.00908324	0.741	0.216	1.38E-80
OSBPL6	Astrocytes	OSBPL6	9.84E-85	0.347137643	0.281	0.028	2.83E-80
B4GAT1.3	Astrocytes	B4GAT1	3.45E-84	0.837163632	0.686	0.173	9.92E-80
GLUD1.2	Astrocytes	GLUD1	6.47E-84	1.386896919	0.849	0.368	1.86E-79
MOK	Astrocytes	MOK	5.68E-83	0.310652653	0.292	0.031	1.64E-78
C2orf72	Astrocytes	C2orf72	8.91E-83	0.645222595	0.4	0.058	2.57E-78
SPP1.6	Astrocytes	SPP1	1.26E-82	-2.418644279	0.384	0.919	3.64E-78
PKM.4	Astrocytes	PKM	8.46E-82	1.380516555	0.816	0.338	2.44E-77
SSPN.1	Astrocytes	SSPN	1.81E-81	0.900412499	0.665	0.158	5.21E-77
LHFPL6.3	Astrocytes	LHFPL6	1.97E-81	0.460669841	0.562	0.106	5.67E-77
LDHB.5	Astrocytes	LDHB	2.29E-81	1.716547929	0.903	0.529	6.59E-77
NRSN2	Astrocytes	NRSN2	3.32E-81	0.354275032	0.297	0.033	9.57E-77
AL590617.2	Astrocytes	AL590617.2	1.26E-80	0.653143409	0.481	0.082	3.64E-76
NREP.1	Astrocytes	NREP	1.71E-80	0.401201547	0.259	0.026	4.92E-76
AHCYL1	Astrocytes	AHCYL1	4.91E-80	1.508154624	0.859	0.441	1.41E-75
SLC3A2.5	Astrocytes	SLC3A2	6.15E-80	1.331010825	0.795	0.3	1.77E-75
MYORG	Astrocytes	MYORG	8.61E-80	0.449564192	0.33	0.041	2.48E-75
ANO8	Astrocytes	ANO8	2.37E-79	0.4089807	0.292	0.033	6.83E-75
CYP46A1	Astrocytes	CYP46A1	5.43E-79	0.352687481	0.335	0.042	1.56E-74
PCSK1N.3	Astrocytes	PCSK1N	6.77E-79	0.993649985	0.659	0.165	1.95E-74
OBSL1.1	Astrocytes	OBSL1	8.27E-79	0.456259368	0.357	0.048	2.38E-74
CCDC28B.1	Astrocytes	CCDC28B	1.21E-78	0.443330117	0.362	0.049	3.50E-74
ASTN1.1	Astrocytes	ASTN1	2.70E-78	0.258777554	0.27	0.028	7.79E-74
PREX2.4	Astrocytes	PREX2	1.13E-77	1.041210385	0.708	0.206	3.26E-73
POLR3H	Astrocytes	POLR3H	1.91E-76	0.575713289	0.486	0.09	5.49E-72
GAN	Astrocytes	GAN	2.42E-76	0.58051855	0.503	0.095	6.98E-72
RIMKLB.1	Astrocytes	RIMKLB	7.60E-76	0.381613842	0.335	0.044	2.19E-71
OPHN1.2	Astrocytes	OPHN1	1.04E-75	0.371173099	0.346	0.046	2.98E-71
NMB	Astrocytes	NMB	1.15E-75	0.540374881	0.27	0.03	3.32E-71
EFR3B	Astrocytes	EFR3B	5.06E-75	0.510130278	0.357	0.05	1.46E-70
IZUMO4	Astrocytes	IZUMO4	8.15E-75	0.425475712	0.427	0.07	2.35E-70
ZFYVE21.2	Astrocytes	ZFYVE21	1.81E-74	1.111902957	0.724	0.245	5.22E-70
LRIG1	Astrocytes	LRIG1	1.91E-74	1.006341686	0.622	0.153	5.49E-70
SGK1.6	Astrocytes	SGK1	2.39E-74	-2.048654258	0.265	0.861	6.87E-70
SDC3.2	Astrocytes	SDC3	7.10E-74	0.72289501	0.357	0.051	2.05E-69
BDH2.2	Astrocytes	BDH2	2.73E-73	0.855938851	0.649	0.178	7.87E-69
CD151.3	Astrocytes	CD151	5.05E-73	0.399396503	0.411	0.064	1.45E-68
NTM.5	Astrocytes	NTM	6.44E-73	1.162748399	0.832	0.347	1.86E-68
GCAT	Astrocytes	GCAT	1.06E-72	0.475751907	0.395	0.062	3.04E-68
NDRG2.5	Astrocytes	NDRG2	1.11E-72	1.283343361	0.935	0.631	3.19E-68
MRPS6.2	Astrocytes	MRPS6	1.12E-72	0.614460519	0.541	0.112	3.23E-68
PPP1R14B.3	Astrocytes	PPP1R14B	1.47E-72	0.688990583	0.605	0.14	4.24E-68
TRIP6.1	Astrocytes	TRIP6	3.83E-72	0.403846446	0.438	0.075	1.10E-67
C3orf70.2	Astrocytes	C3orf70	4.54E-72	0.484778854	0.443	0.078	1.31E-67
TPCN1	Astrocytes	TPCN1	1.17E-71	0.608830622	0.541	0.114	3.37E-67
KLHDC9	Astrocytes	KLHDC9	1.51E-71	0.416800531	0.259	0.028	4.35E-67
GAPDH.4	Astrocytes	GAPDH	7.89E-71	1.019423651	0.968	0.9	2.27E-66
IDH2	Astrocytes	IDH2	9.31E-71	1.034326186	0.714	0.238	2.68E-66
PCDH7.2	Astrocytes	PCDH7	9.55E-71	0.402262957	0.265	0.03	2.75E-66
SMARCD3.2	Astrocytes	SMARCD3	1.87E-70	0.342523588	0.362	0.054	5.40E-66
FKBP9.1	Astrocytes	FKBP9	2.09E-70	0.365557186	0.281	0.034	6.03E-66
PRDX2.4	Astrocytes	PRDX2	2.94E-70	1.360922564	0.876	0.505	8.48E-66
MFSD2A.1	Astrocytes	MFSD2A	4.34E-70	0.492797424	0.335	0.047	1.25E-65
CEND1.1	Astrocytes	CEND1	6.17E-70	0.669848949	0.443	0.08	1.78E-65
TMSB4X.5	Astrocytes	TMSB4X	6.73E-70	-1.72296086	0.735	0.964	1.94E-65
MRAS.1	Astrocytes	MRAS	9.63E-70	0.637187287	0.432	0.078	2.77E-65
C11orf49	Astrocytes	C11orf49	5.34E-69	0.525437288	0.53	0.109	1.54E-64
ALDH7A1.2	Astrocytes	ALDH7A1	7.77E-69	0.813560443	0.67	0.191	2.24E-64
MAP3K5.1	Astrocytes	MAP3K5	1.01E-68	0.446000241	0.454	0.083	2.92E-64
CHST7	Astrocytes	CHST7	1.67E-68	0.37052717	0.27	0.032	4.80E-64
EPHX1.4	Astrocytes	EPHX1	1.93E-67	1.281943869	0.746	0.279	5.57E-63
PKIG.1	Astrocytes	PKIG	8.71E-67	0.41565116	0.384	0.063	2.51E-62
TADA3	Astrocytes	TADA3	9.14E-67	0.819545101	0.611	0.161	2.63E-62
S100A10.1	Astrocytes	S100A10	1.29E-66	0.833996383	0.319	0.044	3.72E-62
ETV1.2	Astrocytes	ETV1	2.30E-66	0.38701162	0.259	0.03	6.62E-62
PTN.6	Astrocytes	PTN	2.56E-66	1.367680051	0.903	0.568	7.36E-62
ITGA6.1	Astrocytes	ITGA6	2.84E-66	0.510853886	0.351	0.054	8.17E-62
SEMA4B	Astrocytes	SEMA4B	5.89E-66	0.410877512	0.351	0.054	1.70E-61
C1QTNF3	Astrocytes	C1QTNF3	6.94E-66	0.392866814	0.308	0.042	2.00E-61
BMP7.2	Astrocytes	BMP7	1.09E-65	0.584493503	0.497	0.105	3.15E-61
FZD3.1	Astrocytes	FZD3	1.17E-65	0.392086765	0.286	0.037	3.37E-61
HEPH	Astrocytes	HEPH	1.48E-65	0.323582016	0.324	0.047	4.26E-61
ASRGL1.2	Astrocytes	ASRGL1	2.46E-65	0.922957776	0.654	0.189	7.09E-61
MAPK10.2	Astrocytes	MAPK10	2.53E-65	0.699523031	0.643	0.173	7.28E-61
AC005332.4	Astrocytes	AC005332.4	6.20E-65	0.374689642	0.362	0.058	1.78E-60
PTMA.3	Astrocytes	PTMA	1.25E-64	-1.153848843	0.919	0.981	3.61E-60
AKR7A2	Astrocytes	AKR7A2	1.38E-64	0.83300105	0.622	0.176	3.99E-60
LRP1.4	Astrocytes	LRP1	4.22E-64	0.659158858	0.562	0.129	1.22E-59
ADHFE1	Astrocytes	ADHFE1	1.24E-63	0.349302259	0.297	0.041	3.59E-59
HSP90AA1.6	Astrocytes	HSP90AA1	1.91E-63	-1.61510817	0.93	0.974	5.51E-59
BCAR3	Astrocytes	BCAR3	2.20E-63	0.337924454	0.303	0.042	6.32E-59
LGI4	Astrocytes	LGI4	2.23E-63	0.586539967	0.514	0.115	6.42E-59
LRRC8A.1	Astrocytes	LRRC8A	2.67E-63	0.727523699	0.541	0.126	7.69E-59
NIPSNAP2	Astrocytes	NIPSNAP2	3.48E-63	0.812302157	0.686	0.212	1.00E-58
RHOC.5	Astrocytes	RHOC	5.05E-63	0.632161422	0.595	0.145	1.46E-58
WASF3.1	Astrocytes	WASF3	1.59E-62	0.501626811	0.486	0.103	4.58E-58
IFT22	Astrocytes	IFT22	1.96E-62	0.357542708	0.357	0.058	5.63E-58
SYT17.2	Astrocytes	SYT17	1.96E-62	0.307508226	0.297	0.041	5.65E-58
PLEC.1	Astrocytes	PLEC	2.02E-62	0.562917777	0.443	0.087	5.82E-58
BIN1.6	Astrocytes	BIN1	3.97E-62	-1.409778048	0.227	0.831	1.14E-57
CD59.4	Astrocytes	CD59	4.25E-62	0.703353202	0.643	0.175	1.22E-57
RHEB.4	Astrocytes	RHEB	4.33E-62	0.975357728	0.816	0.377	1.25E-57
GLUL.6	Astrocytes	GLUL	5.30E-62	1.272726796	0.946	0.864	1.53E-57
LRP4.1	Astrocytes	LRP4	2.49E-61	0.559922405	0.476	0.099	7.17E-57
NPL	Astrocytes	NPL	5.82E-61	0.396961162	0.357	0.058	1.68E-56
SEPT11.2	Astrocytes	11-Sep	6.76E-61	0.393892417	0.373	0.064	1.95E-56
TMEM132B.1	Astrocytes	TMEM132B	8.94E-61	0.319400051	0.276	0.036	2.57E-56
HS2ST1.1	Astrocytes	HS2ST1	1.03E-60	0.358953738	0.346	0.056	2.98E-56
CYFIP2.2	Astrocytes	CYFIP2	1.27E-60	0.431955408	0.416	0.078	3.66E-56
UGP2.1	Astrocytes	UGP2	1.42E-60	0.859839386	0.703	0.239	4.09E-56
GRAMD2B.3	Astrocytes	GRAMD2B	1.48E-60	0.800708236	0.676	0.215	4.27E-56
SHTN1.6	Astrocytes	SHTN1	2.93E-60	-1.552527595	0.146	0.76	8.43E-56
TCEAL2.2	Astrocytes	TCEAL2	3.30E-60	0.674470228	0.546	0.132	9.50E-56
SEC14L2.1	Astrocytes	SEC14L2	6.03E-60	0.46389393	0.368	0.063	1.74E-55
SNN	Astrocytes	SNN	6.13E-60	0.345972861	0.351	0.058	1.77E-55
PRDX6.1	Astrocytes	PRDX6	3.44E-59	1.391348392	0.822	0.428	9.91E-55
TMEM176B.1	Astrocytes	TMEM176B	4.27E-59	0.549520246	0.492	0.108	1.23E-54
ECHDC2	Astrocytes	ECHDC2	1.37E-58	0.383658358	0.368	0.064	3.93E-54
WDR17	Astrocytes	WDR17	1.39E-58	0.273694729	0.292	0.042	4.00E-54
NECTIN2.1	Astrocytes	NECTIN2	1.87E-58	0.313836638	0.314	0.048	5.40E-54
BHLHE40.2	Astrocytes	BHLHE40	1.88E-58	0.450348562	0.4	0.074	5.41E-54
DECR1.2	Astrocytes	DECR1	2.03E-58	0.928565218	0.719	0.247	5.84E-54
BNIP3.2	Astrocytes	BNIP3	2.97E-58	1.035150615	0.795	0.352	8.57E-54
PSAT1.4	Astrocytes	PSAT1	3.66E-58	1.066697676	0.843	0.423	1.06E-53
MSI2.4	Astrocytes	MSI2	9.31E-58	0.926817872	0.724	0.26	2.68E-53
NBL1.1	Astrocytes	NBL1	1.09E-57	0.49734628	0.395	0.073	3.13E-53
MORN2	Astrocytes	MORN2	2.14E-57	0.5681094	0.416	0.083	6.16E-53
TMEM56	Astrocytes	TMEM56	2.25E-57	0.444425127	0.416	0.083	6.49E-53
NFIB.4	Astrocytes	NFIB	2.34E-57	0.757042921	0.692	0.221	6.73E-53
MYL6B.2	Astrocytes	MYL6B	2.56E-57	0.595642502	0.584	0.154	7.39E-53
IL17RB.1	Astrocytes	IL17RB	3.04E-57	0.328489565	0.297	0.044	8.76E-53
ME1	Astrocytes	ME1	3.63E-57	0.480876108	0.395	0.075	1.04E-52
CAMTA1.4	Astrocytes	CAMTA1	4.99E-57	0.883331372	0.784	0.309	1.44E-52
LDHD	Astrocytes	LDHD	1.81E-56	0.263627329	0.281	0.04	5.21E-52
ECI2.2	Astrocytes	ECI2	3.00E-56	0.778514568	0.589	0.164	8.63E-52
EMP3.1	Astrocytes	EMP3	1.11E-55	0.527477441	0.422	0.085	3.20E-51
CHPF	Astrocytes	CHPF	1.30E-55	0.353325216	0.308	0.048	3.73E-51
FAM181B.3	Astrocytes	FAM181B	1.46E-55	0.716069819	0.654	0.204	4.20E-51
PMM1	Astrocytes	PMM1	2.25E-55	0.524869875	0.481	0.112	6.49E-51
DBI.5	Astrocytes	DBI	3.26E-55	0.964530236	0.962	0.775	9.38E-51
TP53BP2	Astrocytes	TP53BP2	4.53E-55	0.777731492	0.584	0.168	1.30E-50
NAT8L	Astrocytes	NAT8L	5.13E-55	0.748088973	0.486	0.12	1.48E-50
DAG1.1	Astrocytes	DAG1	1.04E-54	0.511103275	0.497	0.118	2.99E-50
INTU	Astrocytes	INTU	2.04E-54	0.561614023	0.486	0.114	5.87E-50
DCXR.4	Astrocytes	DCXR	2.35E-54	1.092441847	0.724	0.316	6.78E-50
BLVRB	Astrocytes	BLVRB	2.38E-54	0.67462799	0.595	0.17	6.86E-50
DNPH1.2	Astrocytes	DNPH1	2.85E-54	0.643515269	0.535	0.142	8.22E-50
DGCR6	Astrocytes	DGCR6	7.46E-54	0.427634292	0.395	0.078	2.15E-49
SOX15	Astrocytes	SOX15	1.28E-53	0.261783705	0.303	0.048	3.70E-49
ADGRG1.3	Astrocytes	ADGRG1	1.33E-53	0.776423765	0.665	0.205	3.84E-49
HSPA1A.5	Astrocytes	HSPA1A	1.52E-53	-1.986555125	0.762	0.928	4.38E-49
CISD1.2	Astrocytes	CISD1	1.58E-53	0.670374086	0.6	0.183	4.55E-49
NPAS3.4	Astrocytes	NPAS3	1.88E-53	0.702360914	0.632	0.192	5.40E-49
NDUFS3.2	Astrocytes	NDUFS3	6.79E-53	0.958489497	0.73	0.308	1.96E-48
ACACB	Astrocytes	ACACB	7.88E-53	0.466818712	0.389	0.077	2.27E-48
VCAN.2	Astrocytes	VCAN	1.11E-52	0.30055677	0.314	0.051	3.19E-48
ARL3.2	Astrocytes	ARL3	1.25E-52	0.747325663	0.6	0.187	3.61E-48
ADH5.2	Astrocytes	ADH5	1.84E-52	0.686898832	0.638	0.207	5.30E-48
NR1D1	Astrocytes	NR1D1	2.21E-52	0.583054145	0.422	0.091	6.36E-48
GOLIM4.4	Astrocytes	GOLIM4	3.12E-52	0.670362515	0.578	0.163	8.98E-48
PDZD11.1	Astrocytes	PDZD11	5.43E-52	0.468476363	0.503	0.124	1.56E-47
CDH2.3	Astrocytes	CDH2	8.94E-52	0.564799912	0.443	0.1	2.57E-47
GIHCG.1	Astrocytes	GIHCG	8.97E-52	0.408586924	0.4	0.081	2.58E-47
NSMF	Astrocytes	NSMF	1.39E-51	0.358247013	0.281	0.044	4.01E-47
TNIK.1	Astrocytes	TNIK	1.98E-51	0.646236518	0.562	0.155	5.69E-47
JUND.4	Astrocytes	JUND	3.49E-51	-1.289060913	0.697	0.912	1.00E-46
ZEB2.6	Astrocytes	ZEB2	3.73E-51	-1.302110396	0.286	0.764	1.08E-46
HTRA1.5	Astrocytes	HTRA1	1.18E-50	1.17481792	0.881	0.746	3.40E-46
ETFA	Astrocytes	ETFA	1.33E-50	0.60576827	0.578	0.165	3.83E-46
DHRS3.1	Astrocytes	DHRS3	2.69E-50	0.491277546	0.4	0.083	7.76E-46
HDDC2.3	Astrocytes	HDDC2	3.37E-50	0.634936983	0.589	0.179	9.70E-46
TSPAN3.3	Astrocytes	TSPAN3	3.40E-50	0.949067923	0.811	0.426	9.79E-46
VEGFB.2	Astrocytes	VEGFB	7.38E-50	0.629447391	0.53	0.143	2.12E-45
SOX2.6	Astrocytes	SOX2	8.10E-50	0.961320376	0.811	0.417	2.33E-45
STOM.4	Astrocytes	STOM	8.78E-50	0.624420844	0.649	0.203	2.53E-45
SELENOM.3	Astrocytes	SELENOM	1.06E-49	0.879415962	0.697	0.289	3.04E-45
PDXK.1	Astrocytes	PDXK	1.07E-49	0.437624608	0.551	0.148	3.09E-45
NEAT1.5	Astrocytes	NEAT1	1.80E-49	-1.256286259	0.789	0.954	5.17E-45
NDUFA6.3	Astrocytes	NDUFA6	2.31E-49	0.818540475	0.67	0.254	6.64E-45
TCTEX1D2	Astrocytes	TCTEX1D2	4.06E-49	0.438302647	0.324	0.059	1.17E-44
WSB1.2	Astrocytes	WSB1	4.71E-49	-0.964453649	0.676	0.897	1.36E-44
PRDX1.4	Astrocytes	PRDX1	5.21E-49	1.014084546	0.892	0.746	1.50E-44
PCBD1.2	Astrocytes	PCBD1	7.20E-49	0.468506176	0.368	0.075	2.07E-44
AC074143.1	Astrocytes	AC074143.1	1.18E-48	0.305990655	0.33	0.06	3.39E-44
ALDH9A1	Astrocytes	ALDH9A1	1.34E-48	0.780793646	0.649	0.232	3.87E-44
ACAA2	Astrocytes	ACAA2	1.43E-48	0.632523583	0.519	0.149	4.11E-44
PGAM1.3	Astrocytes	PGAM1	2.85E-48	0.950403351	0.762	0.392	8.20E-44
MRPL16	Astrocytes	MRPL16	9.50E-48	0.541684315	0.546	0.152	2.74E-43
CHCHD2.4	Astrocytes	CHCHD2	1.21E-47	0.870625535	0.908	0.728	3.48E-43
APOO.1	Astrocytes	APOO	1.31E-47	0.366202959	0.357	0.072	3.76E-43
SLC25A33	Astrocytes	SLC25A33	1.56E-47	0.65323944	0.578	0.177	4.51E-43
LAPTM4A.5	Astrocytes	LAPTM4A	2.45E-47	0.904439826	0.762	0.389	7.05E-43
SYNE1.5	Astrocytes	SYNE1	5.44E-47	0.977040073	0.584	0.179	1.57E-42
HACD3.4	Astrocytes	HACD3	5.88E-47	0.931216675	0.762	0.401	1.69E-42
NHSL1	Astrocytes	NHSL1	6.06E-47	0.296328705	0.33	0.061	1.74E-42
ATP5MF.3	Astrocytes	ATP5MF	7.18E-47	0.886830404	0.784	0.377	2.07E-42
HILPDA.1	Astrocytes	HILPDA	8.05E-47	0.535591933	0.357	0.073	2.32E-42
PFN2.4	Astrocytes	PFN2	9.23E-47	0.68838139	0.659	0.232	2.66E-42
DLD	Astrocytes	DLD	3.41E-46	0.433309727	0.459	0.115	9.83E-42
ATP5F1A.3	Astrocytes	ATP5F1A	5.30E-46	0.853479561	0.746	0.359	1.53E-41
TNFRSF1A.3	Astrocytes	TNFRSF1A	7.75E-46	0.481288752	0.465	0.114	2.23E-41
GOLGA8B.2	Astrocytes	GOLGA8B	7.87E-46	0.288016457	0.297	0.053	2.27E-41
DAAM1	Astrocytes	DAAM1	2.80E-45	0.462596172	0.449	0.109	8.06E-41
UBE2L6.1	Astrocytes	UBE2L6	3.25E-45	0.417902625	0.422	0.098	9.37E-41
TMEM54.1	Astrocytes	TMEM54	3.35E-45	0.337111243	0.276	0.047	9.65E-41
SLC38A2.2	Astrocytes	SLC38A2	5.87E-45	-1.233844403	0.362	0.755	1.69E-40
NDUFA4.5	Astrocytes	NDUFA4	6.31E-45	0.853291682	0.87	0.702	1.82E-40
MSRB2	Astrocytes	MSRB2	2.05E-44	0.632890199	0.659	0.243	5.90E-40
BLVRA	Astrocytes	BLVRA	2.17E-44	0.358203127	0.27	0.046	6.25E-40
RGN.1	Astrocytes	RGN	2.75E-44	0.478820244	0.465	0.119	7.92E-40
ABR	Astrocytes	ABR	3.11E-44	0.388867858	0.416	0.096	8.95E-40
HSPA1B.4	Astrocytes	HSPA1B	4.25E-44	-1.922555828	0.535	0.837	1.22E-39
SMIM20	Astrocytes	SMIM20	7.95E-44	0.507580746	0.508	0.143	2.29E-39
TIMP1.3	Astrocytes	TIMP1	8.35E-44	0.257123084	0.405	0.092	2.41E-39
RHOBTB3.3	Astrocytes	RHOBTB3	8.38E-44	0.870467937	0.789	0.437	2.41E-39
ANXA11.2	Astrocytes	ANXA11	1.12E-43	0.396951291	0.416	0.097	3.21E-39
HAGHL	Astrocytes	HAGHL	1.77E-43	0.431533956	0.481	0.129	5.10E-39
PAICS.1	Astrocytes	PAICS	2.00E-43	0.40997533	0.443	0.11	5.77E-39
MRPL15	Astrocytes	MRPL15	2.11E-43	0.391417714	0.465	0.119	6.08E-39
RPP25L	Astrocytes	RPP25L	2.16E-43	0.469507377	0.389	0.09	6.23E-39
FOS.3	Astrocytes	FOS	2.92E-43	-1.907464315	0.595	0.881	8.41E-39
SLC15A2.1	Astrocytes	SLC15A2	3.03E-43	0.362927683	0.422	0.098	8.73E-39
IFIT3.1	Astrocytes	IFIT3	3.46E-43	0.474241537	0.422	0.103	9.96E-39
SNRNP25	Astrocytes	SNRNP25	4.04E-43	0.505859801	0.395	0.092	1.16E-38
SIRPA	Astrocytes	SIRPA	5.55E-43	0.594245254	0.568	0.18	1.60E-38
TRPS1.1	Astrocytes	TRPS1	5.95E-43	0.586609079	0.568	0.181	1.71E-38
CHDH	Astrocytes	CHDH	8.09E-43	0.30248912	0.281	0.051	2.33E-38
GADD45G.2	Astrocytes	GADD45G	9.35E-43	0.880999705	0.562	0.182	2.69E-38
MAST4.1	Astrocytes	MAST4	1.29E-42	0.343433343	0.341	0.071	3.70E-38
MBP.6	Astrocytes	MBP	1.32E-42	-2.018559993	0.508	0.795	3.80E-38
MICALL2.2	Astrocytes	MICALL2	1.41E-42	0.280951196	0.265	0.046	4.07E-38
PMVK.1	Astrocytes	PMVK	3.18E-42	0.795024833	0.611	0.226	9.17E-38
ATP5F1D.4	Astrocytes	ATP5F1D	3.33E-42	0.888329527	0.822	0.61	9.58E-38
PRDX5.3	Astrocytes	PRDX5	5.65E-42	1.072438709	0.8	0.45	1.63E-37
UQCR10.2	Astrocytes	UQCR10	8.01E-42	0.887977086	0.811	0.507	2.31E-37
ANKDD1A	Astrocytes	ANKDD1A	1.07E-41	0.349997237	0.265	0.047	3.08E-37
DCAKD	Astrocytes	DCAKD	1.53E-41	0.268010803	0.259	0.045	4.40E-37
PTGDS.6	Astrocytes	PTGDS	1.70E-41	0.796785152	0.978	0.741	4.89E-37
HMGN3.2	Astrocytes	HMGN3	1.98E-41	0.840650662	0.822	0.513	5.70E-37
SLC1A3.5	Astrocytes	SLC1A3	2.14E-41	0.956189402	0.892	0.663	6.15E-37
PDLIM2.2	Astrocytes	PDLIM2	2.25E-41	0.409718851	0.443	0.114	6.49E-37
DNAJB1.4	Astrocytes	DNAJB1	2.33E-41	-1.793194392	0.541	0.809	6.70E-37
UNG	Astrocytes	UNG	3.55E-41	0.310722308	0.254	0.044	1.02E-36
PHGDH.4	Astrocytes	PHGDH	4.60E-41	0.893449979	0.757	0.398	1.33E-36
LINC00461.4	Astrocytes	LINC00461	1.37E-40	0.530780366	0.6	0.195	3.93E-36
EVI2A.6	Astrocytes	EVI2A	1.58E-40	-1.160763297	0.141	0.657	4.56E-36
LSAMP.5	Astrocytes	LSAMP	1.79E-40	0.688984864	0.703	0.288	5.16E-36
AK1	Astrocytes	AK1	5.15E-40	0.333749444	0.281	0.053	1.48E-35
CD63.4	Astrocytes	CD63	5.17E-40	0.705135947	0.908	0.759	1.49E-35
RNASE1.6	Astrocytes	RNASE1	6.34E-40	-1.691094257	0.216	0.671	1.83E-35
DPY19L3.2	Astrocytes	DPY19L3	1.03E-39	0.409742541	0.384	0.092	2.97E-35
STMP1	Astrocytes	STMP1	1.05E-39	0.728815298	0.692	0.298	3.02E-35
SPTLC2.4	Astrocytes	SPTLC2	1.50E-39	-1.065755394	0.205	0.645	4.31E-35
FOSB.3	Astrocytes	FOSB	1.56E-39	-1.644280783	0.157	0.645	4.49E-35
HSP90AB1.3	Astrocytes	HSP90AB1	1.93E-39	-1.243204356	0.822	0.93	5.57E-35
ASAP2	Astrocytes	ASAP2	1.94E-39	0.326365885	0.292	0.058	5.58E-35
DDX5.2	Astrocytes	DDX5	1.98E-39	-0.794651236	0.795	0.936	5.71E-35
ABHD2.3	Astrocytes	ABHD2	3.37E-39	0.31248771	0.368	0.084	9.72E-35
MYO10.4	Astrocytes	MYO10	3.40E-39	0.69645514	0.719	0.301	9.81E-35
APOD.6	Astrocytes	APOD	3.62E-39	-1.842761677	0.238	0.659	1.04E-34
CDIP1	Astrocytes	CDIP1	3.97E-39	0.471331177	0.459	0.131	1.14E-34
PHPT1.4	Astrocytes	PHPT1	4.62E-39	0.847939644	0.816	0.469	1.33E-34
LPIN1	Astrocytes	LPIN1	4.63E-39	0.340265934	0.384	0.094	1.33E-34
TTYH3	Astrocytes	TTYH3	7.71E-39	0.454858279	0.308	0.065	2.22E-34
NXT2	Astrocytes	NXT2	9.54E-39	0.283762606	0.265	0.049	2.75E-34
PLLP.4	Astrocytes	PLLP	1.03E-38	-1.538113969	0.135	0.617	2.98E-34
AMD1.6	Astrocytes	AMD1	1.14E-38	-1.084703177	0.27	0.687	3.29E-34
LCNL1	Astrocytes	LCNL1	1.49E-38	0.336093325	0.362	0.084	4.28E-34
PTRHD1	Astrocytes	PTRHD1	1.99E-38	0.408936323	0.465	0.129	5.73E-34
MSX1.2	Astrocytes	MSX1	2.35E-38	0.372118393	0.27	0.052	6.76E-34
HSPH1.5	Astrocytes	HSPH1	3.93E-38	-1.736933595	0.254	0.682	1.13E-33
HNRNPU.3	Astrocytes	HNRNPU	6.91E-38	-1.00117103	0.643	0.848	1.99E-33
TNFSF12.2	Astrocytes	TNFSF12	7.47E-38	0.448578537	0.486	0.14	2.15E-33
DARS	Astrocytes	DARS	7.65E-38	0.61932586	0.632	0.247	2.20E-33
ITSN1	Astrocytes	ITSN1	9.25E-38	0.351828799	0.368	0.087	2.67E-33
BCKDHB	Astrocytes	BCKDHB	1.12E-37	0.304718138	0.324	0.071	3.22E-33
BEX3.5	Astrocytes	BEX3	1.13E-37	0.759715331	0.859	0.551	3.27E-33
SLC25A5.2	Astrocytes	SLC25A5	1.22E-37	1.035412279	0.805	0.566	3.50E-33
FNBP1L.1	Astrocytes	FNBP1L	1.64E-37	0.363220242	0.314	0.067	4.72E-33
HSD11B1L	Astrocytes	HSD11B1L	1.92E-37	0.270399705	0.27	0.052	5.54E-33
CCNL1.2	Astrocytes	CCNL1	2.27E-37	-1.159206937	0.357	0.722	6.54E-33
BCAT2	Astrocytes	BCAT2	2.34E-37	0.263515596	0.297	0.062	6.74E-33
ATP1B1.6	Astrocytes	ATP1B1	2.42E-37	-1.318724472	0.238	0.695	6.97E-33
DYNLL1.3	Astrocytes	DYNLL1	3.17E-37	0.738562737	0.935	0.76	9.13E-33
MTM1	Astrocytes	MTM1	3.25E-37	0.348763865	0.308	0.067	9.35E-33
TMEM165.6	Astrocytes	TMEM165	3.98E-37	-1.100057836	0.422	0.727	1.15E-32
NAV2.2	Astrocytes	NAV2	4.80E-37	0.431131709	0.33	0.076	1.38E-32
ANP32E	Astrocytes	ANP32E	4.84E-37	0.435785991	0.422	0.117	1.39E-32
GCSH.5	Astrocytes	GCSH	6.40E-37	0.79641308	0.757	0.396	1.84E-32
STMN3.1	Astrocytes	STMN3	6.57E-37	0.277352127	0.254	0.048	1.89E-32
FAM118B	Astrocytes	FAM118B	6.94E-37	0.321777734	0.292	0.06	2.00E-32
AGL	Astrocytes	AGL	8.08E-37	0.409885324	0.519	0.161	2.33E-32
S100B.6	Astrocytes	S100B	8.39E-37	0.756553457	0.973	0.667	2.42E-32
CLDN11.6	Astrocytes	CLDN11	1.18E-36	-1.790151352	0.168	0.611	3.40E-32
HEPN1.4	Astrocytes	HEPN1	1.20E-36	0.838677735	0.73	0.367	3.45E-32
IER2.3	Astrocytes	IER2	1.29E-36	-2.089820562	0.297	0.693	3.72E-32
NDUFA5.3	Astrocytes	NDUFA5	2.57E-36	0.729915474	0.757	0.388	7.41E-32
HNRNPA2B1.1	Astrocytes	HNRNPA2B1	2.60E-36	-0.662844936	0.843	0.957	7.50E-32
ST5.3	Astrocytes	ST5	2.62E-36	0.321873967	0.335	0.078	7.55E-32
SIGIRR.2	Astrocytes	SIGIRR	2.71E-36	0.561735117	0.519	0.174	7.80E-32
DDAH2.4	Astrocytes	DDAH2	2.73E-36	0.450209019	0.557	0.183	7.87E-32
IQCK.2	Astrocytes	IQCK	3.41E-36	0.612619483	0.535	0.179	9.82E-32
MRPL13	Astrocytes	MRPL13	3.56E-36	0.53257629	0.497	0.159	1.02E-31
APOC1.2	Astrocytes	APOC1	3.70E-36	1.03504451	0.497	0.167	1.07E-31
ENPP2.6	Astrocytes	ENPP2	3.95E-36	-1.557761059	0.114	0.583	1.14E-31
CRIM1.2	Astrocytes	CRIM1	4.21E-36	0.412791537	0.303	0.066	1.21E-31
SDHD.1	Astrocytes	SDHD	4.47E-36	0.571137889	0.638	0.261	1.29E-31
TMEM9	Astrocytes	TMEM9	5.89E-36	0.470862208	0.535	0.175	1.70E-31
TTLL7.6	Astrocytes	TTLL7	6.62E-36	-1.601947013	0.141	0.596	1.91E-31
NUDT8	Astrocytes	NUDT8	7.73E-36	0.279939184	0.297	0.063	2.23E-31
EDIL3.6	Astrocytes	EDIL3	9.03E-36	-1.705977053	0.184	0.611	2.60E-31
TPI1.4	Astrocytes	TPI1	9.62E-36	0.870655942	0.811	0.605	2.77E-31
COX5B.3	Astrocytes	COX5B	1.06E-35	0.76847027	0.865	0.734	3.06E-31
ISCA2	Astrocytes	ISCA2	1.16E-35	0.307021234	0.416	0.112	3.36E-31
ZC2HC1A	Astrocytes	ZC2HC1A	1.60E-35	0.279475011	0.362	0.089	4.61E-31
PNPLA8	Astrocytes	PNPLA8	1.99E-35	0.677580885	0.703	0.311	5.75E-31
UGT8.6	Astrocytes	UGT8	2.10E-35	-1.444966419	0.076	0.551	6.04E-31
CSTB.3	Astrocytes	CSTB	2.97E-35	0.770530994	0.762	0.443	8.54E-31
SLC49A4	Astrocytes	SLC49A4	3.02E-35	0.28487426	0.368	0.092	8.71E-31
TNS3	Astrocytes	TNS3	3.49E-35	0.37031319	0.281	0.058	1.01E-30
COQ9	Astrocytes	COQ9	4.36E-35	0.328915773	0.411	0.11	1.26E-30
ACO1	Astrocytes	ACO1	5.25E-35	0.365821233	0.308	0.069	1.51E-30
SPOCK3.5	Astrocytes	SPOCK3	6.44E-35	-1.344171669	0.114	0.576	1.86E-30
HIF1A.3	Astrocytes	HIF1A	6.46E-35	0.711507997	0.659	0.279	1.86E-30
FAM107B.6	Astrocytes	FAM107B	7.00E-35	-1.436040833	0.173	0.612	2.02E-30
MTPN.2	Astrocytes	MTPN	7.49E-35	0.641658647	0.697	0.306	2.16E-30
ADI1.1	Astrocytes	ADI1	8.48E-35	0.687452218	0.649	0.277	2.44E-30
DEAF1.1	Astrocytes	DEAF1	1.13E-34	0.305371815	0.384	0.1	3.26E-30
PLP1.6	Astrocytes	PLP1	1.76E-34	-2.289263557	0.778	0.869	5.08E-30
ACADS	Astrocytes	ACADS	2.05E-34	0.375960648	0.33	0.078	5.89E-30
PDLIM5.4	Astrocytes	PDLIM5	2.95E-34	0.487045931	0.459	0.136	8.49E-30
ACOX1	Astrocytes	ACOX1	3.47E-34	0.390419927	0.454	0.135	1.00E-29
ARHGEF12.2	Astrocytes	ARHGEF12	3.54E-34	0.531938118	0.438	0.125	1.02E-29
ERMN.6	Astrocytes	ERMN	3.81E-34	-1.69185817	0.162	0.592	1.10E-29
EBPL.1	Astrocytes	EBPL	5.00E-34	0.371128881	0.4	0.109	1.44E-29
ANLN.6	Astrocytes	ANLN	6.12E-34	-1.597567966	0.124	0.576	1.76E-29
MSMO1.2	Astrocytes	MSMO1	6.33E-34	1.008991635	0.632	0.31	1.82E-29
MAGEF1.2	Astrocytes	MAGEF1	6.61E-34	0.472342667	0.524	0.172	1.90E-29
TRA2B.4	Astrocytes	TRA2B	7.47E-34	-1.159914753	0.438	0.737	2.15E-29
PPP1R14A.6	Astrocytes	PPP1R14A	8.15E-34	-1.74510603	0.308	0.656	2.35E-29
CD99.5	Astrocytes	CD99	9.27E-34	0.695568995	0.659	0.255	2.67E-29
CNTN2.6	Astrocytes	CNTN2	1.36E-33	-1.426651604	0.135	0.574	3.92E-29
NPDC1.4	Astrocytes	NPDC1	1.42E-33	0.516865892	0.573	0.207	4.08E-29
HEBP2.3	Astrocytes	HEBP2	1.51E-33	0.411546108	0.405	0.115	4.34E-29
CSGALNACT1.2	Astrocytes	CSGALNACT1	1.63E-33	0.343375438	0.514	0.157	4.69E-29
CTNND2.2	Astrocytes	CTNND2	1.66E-33	0.645152294	0.6	0.235	4.79E-29
ATP5MC3.4	Astrocytes	ATP5MC3	1.71E-33	0.725140965	0.811	0.555	4.92E-29
ARRDC3.5	Astrocytes	ARRDC3	2.20E-33	-1.252279435	0.173	0.602	6.34E-29
TMEM237	Astrocytes	TMEM237	3.27E-33	0.339653593	0.286	0.063	9.42E-29
MRPL41.2	Astrocytes	MRPL41	3.75E-33	0.717715802	0.784	0.422	1.08E-28
MAG.6	Astrocytes	MAG	4.14E-33	-1.645265269	0.2	0.602	1.19E-28
DNASE2.1	Astrocytes	DNASE2	4.38E-33	0.331233718	0.416	0.117	1.26E-28
ERLIN2	Astrocytes	ERLIN2	4.38E-33	0.316021222	0.416	0.118	1.26E-28
PARK7.3	Astrocytes	PARK7	4.73E-33	0.744864393	0.816	0.58	1.36E-28
ADGRL3.2	Astrocytes	ADGRL3	7.38E-33	0.355070505	0.384	0.101	2.12E-28
AL161772.1.1	Astrocytes	AL161772.1	8.44E-33	0.313408765	0.368	0.095	2.43E-28
PEBP1.6	Astrocytes	PEBP1	1.60E-32	0.639992411	0.962	0.78	4.60E-28
COPE.3	Astrocytes	COPE	1.61E-32	0.770220461	0.822	0.559	4.63E-28
PNKD.3	Astrocytes	PNKD	1.71E-32	0.710839436	0.741	0.391	4.93E-28
FKBP5.5	Astrocytes	FKBP5	1.87E-32	-0.986066335	0.222	0.632	5.38E-28
DGLUCY	Astrocytes	DGLUCY	3.32E-32	0.29781925	0.395	0.109	9.57E-28
COX7C.2	Astrocytes	COX7C	4.76E-32	0.752788313	0.859	0.677	1.37E-27
TRIM9.3	Astrocytes	TRIM9	5.38E-32	0.440514865	0.53	0.177	1.55E-27
GSTA4.1	Astrocytes	GSTA4	5.81E-32	0.329745611	0.357	0.093	1.67E-27
GRINA	Astrocytes	GRINA	6.53E-32	0.523923818	0.589	0.228	1.88E-27
FSCN1.4	Astrocytes	FSCN1	7.15E-32	-0.930995905	0.027	0.486	2.06E-27
TXNIP.5	Astrocytes	TXNIP	7.53E-32	-1.243610692	0.449	0.754	2.17E-27
UQCRC2	Astrocytes	UQCRC2	1.01E-31	0.663374853	0.708	0.344	2.91E-27
ANK3.6	Astrocytes	ANK3	1.02E-31	-1.299287749	0.103	0.542	2.93E-27
ACADVL.1	Astrocytes	ACADVL	1.03E-31	0.63280963	0.622	0.284	2.96E-27
APC2	Astrocytes	APC2	1.09E-31	0.581894389	0.438	0.14	3.14E-27
COX6B1.4	Astrocytes	COX6B1	1.19E-31	0.751312486	0.876	0.65	3.43E-27
MOG.6	Astrocytes	MOG	1.40E-31	-1.335038633	0.173	0.582	4.03E-27
CYC1.1	Astrocytes	CYC1	1.57E-31	0.695038396	0.735	0.4	4.53E-27
APP.3	Astrocytes	APP	1.68E-31	-1.332492897	0.357	0.654	4.84E-27
GSTM3.3	Astrocytes	GSTM3	1.73E-31	0.655592665	0.703	0.314	4.99E-27
FLYWCH2	Astrocytes	FLYWCH2	1.77E-31	0.402052429	0.416	0.123	5.11E-27
ARHGEF4.1	Astrocytes	ARHGEF4	1.89E-31	0.33248067	0.292	0.069	5.46E-27
RAPGEF5.6	Astrocytes	RAPGEF5	2.02E-31	-1.276586186	0.103	0.548	5.81E-27
TF.6	Astrocytes	TF	2.11E-31	-2.012337828	0.378	0.658	6.08E-27
BSG.4	Astrocytes	BSG	2.81E-31	0.588843771	0.719	0.399	8.09E-27
NDUFB4.2	Astrocytes	NDUFB4	2.88E-31	0.702045125	0.768	0.464	8.30E-27
CARNS1.6	Astrocytes	CARNS1	3.14E-31	-1.218821958	0.124	0.559	9.06E-27
NDUFB3.3	Astrocytes	NDUFB3	3.61E-31	0.646377211	0.724	0.393	1.04E-26
TSC22D1.6	Astrocytes	TSC22D1	4.19E-31	0.663795293	0.8	0.48	1.21E-26
COX7B.2	Astrocytes	COX7B	5.00E-31	0.709610535	0.827	0.549	1.44E-26
PNRC1.5	Astrocytes	PNRC1	5.12E-31	-0.963288764	0.632	0.817	1.47E-26
NKX6-2.6	Astrocytes	NKX6-2	6.05E-31	-1.333780619	0.119	0.543	1.74E-26
RPS3.4	Astrocytes	RPS3	1.32E-30	-0.817117278	0.735	0.887	3.81E-26
CDKN1C.6	Astrocytes	CDKN1C	1.35E-30	-1.124198057	0.114	0.548	3.89E-26
ZNF680	Astrocytes	ZNF680	1.38E-30	0.408706035	0.449	0.141	3.99E-26
TP53I13	Astrocytes	TP53I13	1.57E-30	0.326026363	0.454	0.138	4.53E-26
SESN3.2	Astrocytes	SESN3	1.62E-30	0.39849405	0.416	0.125	4.66E-26
ENDOG	Astrocytes	ENDOG	1.67E-30	0.478268595	0.492	0.172	4.81E-26
ACO2.2	Astrocytes	ACO2	1.80E-30	0.646024364	0.632	0.275	5.17E-26
TMEM144.6	Astrocytes	TMEM144	2.48E-30	-1.562776597	0.314	0.638	7.14E-26
DUSP1.5	Astrocytes	DUSP1	2.54E-30	-2.023061335	0.378	0.718	7.31E-26
SLC24A2.6	Astrocytes	SLC24A2	2.66E-30	-1.220275367	0.092	0.514	7.66E-26
TPT1.5	Astrocytes	TPT1	3.27E-30	-0.981660344	0.87	0.956	9.41E-26
CADM1.5	Astrocytes	CADM1	5.07E-30	0.665347665	0.681	0.322	1.46E-25
C8orf82	Astrocytes	C8orf82	5.60E-30	0.360403596	0.346	0.092	1.61E-25
MOBP.6	Astrocytes	MOBP	6.59E-30	-1.404304684	0.184	0.579	1.90E-25
TSC22D4.4	Astrocytes	TSC22D4	6.81E-30	0.608800347	0.93	0.683	1.96E-25
CTSF.4	Astrocytes	CTSF	6.99E-30	0.635942053	0.659	0.31	2.01E-25
ESD.2	Astrocytes	ESD	8.87E-30	0.684105238	0.686	0.365	2.55E-25
ERH.3	Astrocytes	ERH	1.19E-29	0.634518195	0.789	0.503	3.43E-25
ASB3.2	Astrocytes	ASB3	1.51E-29	0.267228243	0.27	0.061	4.35E-25
MAGED2.4	Astrocytes	MAGED2	1.82E-29	0.517309696	0.616	0.26	5.25E-25
ACOT13	Astrocytes	ACOT13	1.92E-29	0.329244283	0.427	0.13	5.52E-25
TMEM59L.2	Astrocytes	TMEM59L	2.04E-29	0.407359149	0.449	0.148	5.86E-25
KCNMB4.6	Astrocytes	KCNMB4	2.04E-29	-1.172333851	0.141	0.556	5.87E-25
AC093535.2	Astrocytes	AC093535.2	2.20E-29	0.369687388	0.454	0.146	6.32E-25
POLR2J.3	Astrocytes	POLR2J	2.28E-29	0.683704616	0.714	0.367	6.56E-25
OSBPL11.2	Astrocytes	OSBPL11	2.34E-29	0.454844834	0.514	0.183	6.73E-25
EFR3A	Astrocytes	EFR3A	2.85E-29	0.426550734	0.389	0.118	8.22E-25
ISOC2.3	Astrocytes	ISOC2	3.43E-29	0.473257818	0.557	0.204	9.89E-25
PRDX3	Astrocytes	PRDX3	4.32E-29	0.579203786	0.67	0.331	1.24E-24
RAB4A.2	Astrocytes	RAB4A	4.65E-29	0.580932353	0.643	0.299	1.34E-24
SLAIN1.6	Astrocytes	SLAIN1	6.50E-29	-1.329097603	0.27	0.607	1.87E-24
COPS4	Astrocytes	COPS4	6.90E-29	0.292895276	0.432	0.134	1.99E-24
MFGE8.2	Astrocytes	MFGE8	7.63E-29	0.374823129	0.395	0.12	2.20E-24
TCF7L2.1	Astrocytes	TCF7L2	7.88E-29	0.352114143	0.427	0.134	2.27E-24
HIGD1A.2	Astrocytes	HIGD1A	8.02E-29	0.671456114	0.703	0.384	2.31E-24
DNAJB9.1	Astrocytes	DNAJB9	8.17E-29	0.394570169	0.481	0.162	2.35E-24
CETN2.1	Astrocytes	CETN2	8.96E-29	0.435351494	0.335	0.091	2.58E-24
AXL.3	Astrocytes	AXL	9.15E-29	0.308266312	0.416	0.122	2.64E-24
PIP4K2A.6	Astrocytes	PIP4K2A	9.33E-29	-1.285904435	0.373	0.649	2.69E-24
PLEKHH1.6	Astrocytes	PLEKHH1	9.66E-29	-1.174832055	0.141	0.537	2.78E-24
MRPL12.1	Astrocytes	MRPL12	1.11E-28	0.379242717	0.443	0.147	3.20E-24
ATP6V0E2.5	Astrocytes	ATP6V0E2	1.39E-28	0.596316346	0.643	0.294	3.99E-24
PDK4.6	Astrocytes	PDK4	2.44E-28	-1.27766747	0.476	0.732	7.03E-24
MYRF.6	Astrocytes	MYRF	2.49E-28	-1.068382293	0.092	0.497	7.18E-24
OPALIN.6	Astrocytes	OPALIN	2.68E-28	-1.463664163	0.108	0.525	7.71E-24
STMN4.6	Astrocytes	STMN4	3.03E-28	-1.302373656	0.195	0.578	8.72E-24
BTG2.4	Astrocytes	BTG2	3.56E-28	-1.777624871	0.276	0.618	1.03E-23
MDH1.3	Astrocytes	MDH1	4.24E-28	0.619445524	0.735	0.403	1.22E-23
ABCA2.6	Astrocytes	ABCA2	4.57E-28	-1.300447677	0.308	0.622	1.32E-23
FAM162A	Astrocytes	FAM162A	4.74E-28	0.622706176	0.611	0.273	1.36E-23
ELMO1.4	Astrocytes	ELMO1	5.06E-28	-0.730922914	0.059	0.478	1.46E-23
CREB5.4	Astrocytes	CREB5	5.10E-28	-1.021766695	0.092	0.507	1.47E-23
SEPT9.1	Astrocytes	9-Sep	6.97E-28	0.363312747	0.297	0.076	2.01E-23
UQCRFS1.1	Astrocytes	UQCRFS1	7.54E-28	0.645265571	0.676	0.344	2.17E-23
FRMD4B.6	Astrocytes	FRMD4B	7.73E-28	-0.907545012	0.065	0.476	2.23E-23
SH3BP2	Astrocytes	SH3BP2	7.87E-28	0.283598331	0.314	0.082	2.27E-23
SEMA4D.6	Astrocytes	SEMA4D	8.66E-28	-0.870724647	0.173	0.558	2.50E-23
HADHB.2	Astrocytes	HADHB	9.62E-28	0.692748219	0.692	0.408	2.77E-23
CLDND1.6	Astrocytes	CLDND1	9.66E-28	-1.519886754	0.546	0.712	2.78E-23
IFT43.1	Astrocytes	IFT43	1.01E-27	0.34520228	0.4	0.125	2.91E-23
GCDH	Astrocytes	GCDH	1.12E-27	0.363499286	0.454	0.151	3.23E-23
NCOA7.6	Astrocytes	NCOA7	1.33E-27	-0.975462552	0.178	0.55	3.82E-23
HHIP.6	Astrocytes	HHIP	1.61E-27	-1.202350877	0.097	0.5	4.63E-23
ATP5PF.4	Astrocytes	ATP5PF	1.73E-27	0.624686899	0.822	0.596	4.98E-23
SLITRK2.3	Astrocytes	SLITRK2	1.82E-27	0.367318945	0.481	0.167	5.24E-23
DOCK10.6	Astrocytes	DOCK10	1.97E-27	-0.771949613	0.059	0.475	5.69E-23
C6orf203	Astrocytes	C6orf203	2.26E-27	0.274926389	0.286	0.071	6.52E-23
KCNQ1OT1.6	Astrocytes	KCNQ1OT1	2.31E-27	-1.177326293	0.076	0.479	6.65E-23
FUNDC1	Astrocytes	FUNDC1	2.47E-27	0.400619196	0.378	0.117	7.11E-23
PNMA1.2	Astrocytes	PNMA1	2.54E-27	0.407657459	0.486	0.176	7.32E-23
AURKAIP1.2	Astrocytes	AURKAIP1	2.58E-27	0.678194157	0.719	0.421	7.42E-23
RPL37.4	Astrocytes	RPL37	2.76E-27	-0.811101376	0.714	0.856	7.94E-23
CYB5B	Astrocytes	CYB5B	2.96E-27	0.429757632	0.535	0.209	8.52E-23
APLP1.6	Astrocytes	APLP1	3.95E-27	-1.666609201	0.384	0.628	1.14E-22
HAPLN2.6	Astrocytes	HAPLN2	4.29E-27	-1.209471903	0.173	0.552	1.24E-22
SEC14L1.3	Astrocytes	SEC14L1	4.38E-27	0.538343956	0.659	0.307	1.26E-22
CLEC11A	Astrocytes	CLEC11A	5.39E-27	0.373446959	0.351	0.103	1.55E-22
GHITM.1	Astrocytes	GHITM	6.12E-27	0.626993703	0.676	0.347	1.76E-22
GNA12	Astrocytes	GNA12	6.41E-27	0.371607663	0.416	0.132	1.85E-22
MRPL34	Astrocytes	MRPL34	7.28E-27	0.470573918	0.589	0.248	2.10E-22
NDUFA8.2	Astrocytes	NDUFA8	7.34E-27	0.566113416	0.632	0.293	2.11E-22
SLC31A2.6	Astrocytes	SLC31A2	1.04E-26	-0.886774979	0.114	0.518	3.00E-22
B2M.4	Astrocytes	B2M	1.09E-26	-1.066531361	0.843	0.949	3.14E-22
PTP4A2.6	Astrocytes	PTP4A2	1.21E-26	-0.871196529	0.427	0.683	3.47E-22
ATPAF1.2	Astrocytes	ATPAF1	1.31E-26	0.485199954	0.551	0.219	3.79E-22
FRYL.6	Astrocytes	FRYL	1.40E-26	-1.049913742	0.238	0.577	4.03E-22
KLK6.6	Astrocytes	KLK6	1.77E-26	-1.111237834	0.103	0.507	5.10E-22
SLCO1A2.5	Astrocytes	SLCO1A2	2.07E-26	-1.036200193	0.097	0.487	5.95E-22
COX8A.4	Astrocytes	COX8A	2.47E-26	0.691132872	0.778	0.553	7.13E-22
KHDRBS3.4	Astrocytes	KHDRBS3	2.57E-26	-0.841054311	0.086	0.475	7.39E-22
ECHS1.2	Astrocytes	ECHS1	2.66E-26	0.696712828	0.665	0.349	7.65E-22
CAPN2.4	Astrocytes	CAPN2	3.18E-26	0.402093125	0.503	0.187	9.15E-22
G6PC3	Astrocytes	G6PC3	3.23E-26	0.37987639	0.481	0.174	9.29E-22
MPG	Astrocytes	MPG	3.35E-26	0.338424519	0.503	0.184	9.66E-22
CCP110.6	Astrocytes	CCP110	3.37E-26	-1.042389953	0.135	0.528	9.70E-22
ST18.6	Astrocytes	ST18	4.49E-26	-1.051325508	0.081	0.479	1.29E-21
APC.4	Astrocytes	APC	4.64E-26	0.637952263	0.714	0.366	1.34E-21
SLC44A1.6	Astrocytes	SLC44A1	6.93E-26	-1.374334953	0.411	0.643	2.00E-21
GPI.1	Astrocytes	GPI	7.31E-26	0.395316213	0.481	0.179	2.10E-21
GNAI1.6	Astrocytes	GNAI1	7.33E-26	-0.994787741	0.141	0.514	2.11E-21
SPIRE1	Astrocytes	SPIRE1	8.28E-26	0.314054344	0.368	0.113	2.39E-21
NDUFAB1.1	Astrocytes	NDUFAB1	9.17E-26	0.602758625	0.703	0.391	2.64E-21
ZNF428.4	Astrocytes	ZNF428	1.06E-25	0.599532482	0.724	0.402	3.06E-21
ARRDC2.6	Astrocytes	ARRDC2	1.11E-25	-0.779848511	0.065	0.468	3.18E-21
COX20.3	Astrocytes	COX20	1.11E-25	0.550486281	0.67	0.316	3.18E-21
SORT1.5	Astrocytes	SORT1	1.17E-25	-0.914279267	0.351	0.636	3.38E-21
PRKCA.2	Astrocytes	PRKCA	1.19E-25	0.341165419	0.497	0.178	3.41E-21
SLC25A48	Astrocytes	SLC25A48	1.22E-25	0.34914267	0.443	0.148	3.53E-21
ERG28	Astrocytes	ERG28	1.50E-25	0.501222543	0.443	0.155	4.33E-21
ELL2.5	Astrocytes	ELL2	1.58E-25	-0.852473406	0.146	0.52	4.54E-21
CDH20	Astrocytes	CDH20	2.00E-25	0.427807959	0.351	0.106	5.77E-21
SMAD1.1	Astrocytes	SMAD1	2.30E-25	0.26881143	0.281	0.074	6.63E-21
ARPC5.6	Astrocytes	ARPC5	2.39E-25	-0.732431344	0.443	0.686	6.87E-21
SRGAP2.4	Astrocytes	SRGAP2	2.43E-25	-1.289315577	0.07	0.457	7.01E-21
CCDC106	Astrocytes	CCDC106	2.46E-25	0.268085237	0.292	0.077	7.10E-21
AATK.6	Astrocytes	AATK	2.59E-25	-0.984762193	0.13	0.503	7.46E-21
AL391807.1.6	Astrocytes	AL391807.1	2.77E-25	0.601378704	0.622	0.302	7.98E-21
RHOG.5	Astrocytes	RHOG	2.79E-25	-0.766885169	0.238	0.573	8.02E-21
REPS1	Astrocytes	REPS1	3.10E-25	0.259599095	0.292	0.079	8.93E-21
TMEM161B-AS1.2	Astrocytes	TMEM161B-AS1	3.16E-25	0.311021859	0.395	0.126	9.12E-21
CNDP1.6	Astrocytes	CNDP1	3.30E-25	-1.138442944	0.141	0.515	9.51E-21
MTUS1.6	Astrocytes	MTUS1	3.53E-25	-1.139315712	0.503	0.675	1.02E-20
TPPP.6	Astrocytes	TPPP	3.69E-25	-1.090922898	0.141	0.508	1.06E-20
MT-CYB.3	Astrocytes	MT-CYB	3.75E-25	0.528482106	0.995	0.963	1.08E-20
EIF4EBP2.1	Astrocytes	EIF4EBP2	4.18E-25	0.283671351	0.341	0.1	1.20E-20
HIGD2A.3	Astrocytes	HIGD2A	4.26E-25	0.604383353	0.67	0.326	1.23E-20
ZNF652.6	Astrocytes	ZNF652	4.76E-25	-1.032721934	0.362	0.624	1.37E-20
MPC1.5	Astrocytes	MPC1	6.52E-25	0.564926569	0.822	0.555	1.88E-20
TUFM.2	Astrocytes	TUFM	6.75E-25	0.663890973	0.697	0.406	1.94E-20
DPP7	Astrocytes	DPP7	7.24E-25	0.558701821	0.703	0.387	2.08E-20
SRP9.2	Astrocytes	SRP9	7.26E-25	0.684822537	0.773	0.547	2.09E-20
JUN.4	Astrocytes	JUN	7.71E-25	-1.822815231	0.708	0.829	2.22E-20
BCR	Astrocytes	BCR	9.10E-25	0.356738786	0.281	0.076	2.62E-20
ARHGAP32.1	Astrocytes	ARHGAP32	1.07E-24	0.338840683	0.254	0.064	3.09E-20
DANCR.2	Astrocytes	DANCR	1.11E-24	0.461924392	0.568	0.235	3.19E-20
MARCKS.6	Astrocytes	MARCKS	1.30E-24	0.372217337	0.843	0.469	3.74E-20
ADGRB3.2	Astrocytes	ADGRB3	1.32E-24	0.365441368	0.378	0.123	3.81E-20
ANKS1B.6	Astrocytes	ANKS1B	1.47E-24	-0.975886566	0.184	0.535	4.23E-20
TM7SF2.3	Astrocytes	TM7SF2	1.52E-24	0.515946887	0.551	0.225	4.39E-20
PDE1C.6	Astrocytes	PDE1C	2.09E-24	-0.968445397	0.103	0.481	6.03E-20
MYLIP.4	Astrocytes	MYLIP	2.37E-24	-0.85579279	0.097	0.475	6.83E-20
GADD45A.4	Astrocytes	GADD45A	2.38E-24	0.477830402	0.427	0.149	6.84E-20
SLC12A2.4	Astrocytes	SLC12A2	2.72E-24	-0.968132418	0.184	0.537	7.84E-20
TUBB4A.6	Astrocytes	TUBB4A	2.81E-24	-1.520163015	0.416	0.621	8.11E-20
CIB1	Astrocytes	CIB1	3.08E-24	0.649970132	0.611	0.3	8.86E-20
FBXO44	Astrocytes	FBXO44	3.51E-24	0.257313743	0.297	0.081	1.01E-19
GLDN.6	Astrocytes	GLDN	3.78E-24	-0.772107589	0.076	0.455	1.09E-19
TLE4.4	Astrocytes	TLE4	3.95E-24	-0.892118657	0.259	0.578	1.14E-19
EMC7.2	Astrocytes	EMC7	4.33E-24	0.534892268	0.697	0.377	1.25E-19
DIP2B.6	Astrocytes	DIP2B	4.41E-24	-0.835004865	0.162	0.515	1.27E-19
SRCIN1.6	Astrocytes	SRCIN1	4.50E-24	-0.933789948	0.07	0.446	1.30E-19
RAB5C.1	Astrocytes	RAB5C	4.82E-24	0.572485931	0.692	0.388	1.39E-19
CTTNBP2.4	Astrocytes	CTTNBP2	5.28E-24	-0.654368673	0.065	0.44	1.52E-19
PICALM.2	Astrocytes	PICALM	5.34E-24	-0.742771058	0.292	0.6	1.54E-19
NDUFB5.1	Astrocytes	NDUFB5	5.37E-24	0.613681246	0.676	0.4	1.55E-19
TXN2.1	Astrocytes	TXN2	6.41E-24	0.433950433	0.6	0.261	1.85E-19
STMN1.5	Astrocytes	STMN1	6.48E-24	-1.325856347	0.546	0.697	1.87E-19
SLC6A1.5	Astrocytes	SLC6A1	6.52E-24	0.48041083	0.686	0.336	1.88E-19
CD81.4	Astrocytes	CD81	6.94E-24	0.52214553	0.908	0.853	2.00E-19
PYGB	Astrocytes	PYGB	7.46E-24	0.329018387	0.395	0.131	2.15E-19
RNF130.6	Astrocytes	RNF130	8.49E-24	-0.775531464	0.378	0.634	2.45E-19
GPX4	Astrocytes	GPX4	8.81E-24	0.632427196	0.832	0.631	2.54E-19
P2RX7.4	Astrocytes	P2RX7	1.03E-23	-0.741211598	0.086	0.459	2.96E-19
KLF15.3	Astrocytes	KLF15	1.05E-23	0.28996295	0.481	0.176	3.03E-19
RPS6.5	Astrocytes	RPS6	1.26E-23	-0.603071061	0.778	0.896	3.63E-19
ELP4	Astrocytes	ELP4	1.27E-23	0.283501588	0.389	0.128	3.66E-19
MCUR1	Astrocytes	MCUR1	1.31E-23	0.334085189	0.411	0.142	3.78E-19
MFSD10.1	Astrocytes	MFSD10	1.32E-23	0.375625534	0.454	0.163	3.81E-19
LPGAT1.6	Astrocytes	LPGAT1	1.62E-23	-0.948551579	0.205	0.532	4.66E-19
TMEM205.2	Astrocytes	TMEM205	1.65E-23	0.506673693	0.611	0.286	4.76E-19
NDUFA7	Astrocytes	NDUFA7	1.76E-23	0.379926309	0.297	0.084	5.07E-19
PTPMT1	Astrocytes	PTPMT1	1.78E-23	0.390062462	0.405	0.141	5.14E-19
RTN4.6	Astrocytes	RTN4	1.88E-23	-0.693277794	0.811	0.874	5.43E-19
PABPC1.3	Astrocytes	PABPC1	1.89E-23	-0.877186873	0.405	0.646	5.44E-19
GPT2	Astrocytes	GPT2	1.91E-23	0.315131695	0.411	0.141	5.50E-19
NECAB1.6	Astrocytes	NECAB1	1.96E-23	-0.943288451	0.081	0.448	5.64E-19
TMSB10.5	Astrocytes	TMSB10	1.96E-23	-1.372371239	0.411	0.676	5.65E-19
PXK.6	Astrocytes	PXK	2.21E-23	-1.028852977	0.243	0.549	6.35E-19
RIC3.2	Astrocytes	RIC3	2.41E-23	0.270528777	0.411	0.14	6.95E-19
FYN.4	Astrocytes	FYN	2.64E-23	0.413075603	0.659	0.316	7.61E-19
YPEL2.6	Astrocytes	YPEL2	2.71E-23	-0.866672515	0.178	0.507	7.80E-19
MAP9	Astrocytes	MAP9	2.81E-23	0.340970095	0.427	0.149	8.09E-19
CNRIP1.1	Astrocytes	CNRIP1	2.91E-23	0.30538321	0.357	0.115	8.37E-19
TMEM63A.6	Astrocytes	TMEM63A	2.94E-23	-0.902801963	0.119	0.468	8.47E-19
PROX1.6	Astrocytes	PROX1	4.11E-23	-0.909183859	0.081	0.441	1.18E-18
ERBB3.5	Astrocytes	ERBB3	4.22E-23	-0.81221638	0.086	0.458	1.22E-18
PPFIA1	Astrocytes	PPFIA1	4.38E-23	0.423070693	0.427	0.16	1.26E-18
MRPL40.2	Astrocytes	MRPL40	4.51E-23	0.495819463	0.6	0.27	1.30E-18
CNP.6	Astrocytes	CNP	5.30E-23	-1.633363551	0.595	0.684	1.53E-18
NDUFA12.5	Astrocytes	NDUFA12	5.43E-23	0.544513802	0.654	0.346	1.57E-18
CPNE3.3	Astrocytes	CPNE3	5.89E-23	0.425831619	0.611	0.275	1.70E-18
TSEN34	Astrocytes	TSEN34	6.25E-23	0.308525383	0.411	0.145	1.80E-18
CCS	Astrocytes	CCS	6.34E-23	0.293606978	0.519	0.203	1.83E-18
GYG1	Astrocytes	GYG1	6.44E-23	0.270011918	0.346	0.109	1.85E-18
RPN2.2	Astrocytes	RPN2	7.15E-23	0.443158828	0.616	0.283	2.06E-18
MAGED1.2	Astrocytes	MAGED1	8.67E-23	0.329693664	0.395	0.136	2.50E-18
ATP5PO.2	Astrocytes	ATP5PO	9.25E-23	0.606089022	0.773	0.536	2.66E-18
SKA2	Astrocytes	SKA2	9.96E-23	0.318224258	0.362	0.12	2.87E-18
BOLA3.1	Astrocytes	BOLA3	9.99E-23	0.271230231	0.362	0.117	2.88E-18
BCAS1.5	Astrocytes	BCAS1	1.07E-22	-0.891625694	0.114	0.466	3.09E-18
DYNC2LI1	Astrocytes	DYNC2LI1	1.43E-22	0.349093202	0.27	0.074	4.13E-18
FAM19A5.2	Astrocytes	FAM19A5	1.49E-22	0.349765036	0.368	0.119	4.29E-18
ABAT.2	Astrocytes	ABAT	1.55E-22	0.253842569	0.303	0.088	4.47E-18
FADS3.2	Astrocytes	FADS3	1.65E-22	0.265818476	0.4	0.137	4.76E-18
RPL10.5	Astrocytes	RPL10	1.79E-22	-0.645729633	0.87	0.95	5.15E-18
NFIA.4	Astrocytes	NFIA	1.82E-22	0.54563362	0.773	0.501	5.25E-18
GPR37.6	Astrocytes	GPR37	2.33E-22	-1.082267472	0.232	0.537	6.71E-18
SYNJ2.6	Astrocytes	SYNJ2	2.35E-22	-0.810400626	0.07	0.422	6.77E-18
ABCA8.6	Astrocytes	ABCA8	2.51E-22	-0.836643828	0.076	0.436	7.23E-18
MYADM.3	Astrocytes	MYADM	2.56E-22	-0.834449662	0.076	0.427	7.36E-18
SOX8.5	Astrocytes	SOX8	2.76E-22	-0.868077232	0.097	0.448	7.96E-18
ALDH6A1.5	Astrocytes	ALDH6A1	2.77E-22	0.541434052	0.67	0.347	7.97E-18
IMPA1	Astrocytes	IMPA1	3.00E-22	0.37625953	0.378	0.129	8.64E-18
LGR4	Astrocytes	LGR4	3.14E-22	0.317007118	0.27	0.074	9.03E-18
SOX10.5	Astrocytes	SOX10	3.68E-22	-0.775491172	0.049	0.408	1.06E-17
ECH1.2	Astrocytes	ECH1	3.92E-22	0.574166309	0.676	0.375	1.13E-17
COPS9.3	Astrocytes	COPS9	3.94E-22	0.610007228	0.724	0.462	1.13E-17
DIPK1C.4	Astrocytes	DIPK1C	5.50E-22	0.40656451	0.643	0.297	1.58E-17
PLEKHA1.5	Astrocytes	PLEKHA1	5.69E-22	-0.806743591	0.135	0.464	1.64E-17
HMGCL	Astrocytes	HMGCL	5.90E-22	0.278276058	0.335	0.105	1.70E-17
CDK18.6	Astrocytes	CDK18	6.07E-22	-0.77918083	0.092	0.446	1.75E-17
NUDT16L1	Astrocytes	NUDT16L1	7.14E-22	0.463887649	0.514	0.212	2.06E-17
TMCO1.3	Astrocytes	TMCO1	7.20E-22	0.476875054	0.703	0.376	2.07E-17
RPS29.4	Astrocytes	RPS29	7.70E-22	-0.851836342	0.6	0.771	2.22E-17
GABARAPL2.3	Astrocytes	GABARAPL2	7.94E-22	0.592586323	0.876	0.743	2.29E-17
ACADM	Astrocytes	ACADM	8.10E-22	0.355146278	0.53	0.219	2.33E-17
COPRS	Astrocytes	COPRS	8.67E-22	0.49145609	0.486	0.2	2.50E-17
CGRRF1	Astrocytes	CGRRF1	9.15E-22	0.408470841	0.4	0.146	2.64E-17
MRPL27.2	Astrocytes	MRPL27	9.21E-22	0.433705929	0.589	0.268	2.65E-17
MRPS7	Astrocytes	MRPS7	1.04E-21	0.400864238	0.519	0.221	3.01E-17
ELOVL1.6	Astrocytes	ELOVL1	1.09E-21	-0.800143934	0.243	0.564	3.14E-17
RPL26.4	Astrocytes	RPL26	1.11E-21	-0.782386624	0.659	0.793	3.19E-17
ABHD14A.1	Astrocytes	ABHD14A	1.17E-21	0.460493313	0.405	0.142	3.36E-17
STK19	Astrocytes	STK19	1.22E-21	0.324661252	0.324	0.102	3.50E-17
AMZ2	Astrocytes	AMZ2	1.23E-21	0.257177243	0.378	0.128	3.54E-17
PANTR1.1	Astrocytes	PANTR1	1.26E-21	0.406603782	0.4	0.139	3.62E-17
PTGES2	Astrocytes	PTGES2	1.37E-21	0.258410924	0.362	0.12	3.95E-17
PRADC1	Astrocytes	PRADC1	1.42E-21	0.250186206	0.319	0.097	4.10E-17
UQCRH.3	Astrocytes	UQCRH	1.50E-21	0.583100761	0.784	0.532	4.31E-17
RPS8.5	Astrocytes	RPS8	1.96E-21	-0.55612449	0.859	0.928	5.65E-17
SRSF7.4	Astrocytes	SRSF7	2.01E-21	-0.885319492	0.53	0.709	5.79E-17
MRPS36.1	Astrocytes	MRPS36	2.13E-21	0.424562457	0.562	0.252	6.12E-17
SRGAP2C.5	Astrocytes	SRGAP2C	2.14E-21	-0.771784154	0.103	0.448	6.16E-17
EGR1.4	Astrocytes	EGR1	2.15E-21	-1.671831947	0.232	0.533	6.20E-17
PPP1R15A.4	Astrocytes	PPP1R15A	2.48E-21	-1.396360008	0.135	0.473	7.15E-17
WNK1.6	Astrocytes	WNK1	2.55E-21	-0.794340858	0.281	0.55	7.36E-17
COX5A.2	Astrocytes	COX5A	2.72E-21	0.610145085	0.741	0.483	7.85E-17
CERCAM.6	Astrocytes	CERCAM	2.95E-21	-0.980962308	0.259	0.554	8.51E-17
JAM3.6	Astrocytes	JAM3	3.11E-21	-0.776939629	0.135	0.467	8.97E-17
LPCAT2.6	Astrocytes	LPCAT2	3.14E-21	-0.90924599	0.054	0.394	9.04E-17
CDK19.6	Astrocytes	CDK19	3.75E-21	-0.825671824	0.157	0.474	1.08E-16
SECISBP2L.6	Astrocytes	SECISBP2L	3.88E-21	-1.068215459	0.384	0.593	1.12E-16
FA2H.6	Astrocytes	FA2H	4.29E-21	-0.744895259	0.086	0.435	1.23E-16
MARCH1.4	Astrocytes	1-Mar	4.51E-21	-0.675327673	0.043	0.387	1.30E-16
SMAP1.2	Astrocytes	SMAP1	6.04E-21	0.369901306	0.476	0.193	1.74E-16
PREX1.6	Astrocytes	PREX1	7.73E-21	-0.697712711	0.341	0.634	2.23E-16
GSTP1.3	Astrocytes	GSTP1	8.10E-21	0.540847699	0.838	0.716	2.33E-16
IFI6.4	Astrocytes	IFI6	8.57E-21	0.315519611	0.422	0.153	2.47E-16
RPS9.2	Astrocytes	RPS9	8.59E-21	-0.453502114	0.816	0.91	2.47E-16
ADIPOR2.5	Astrocytes	ADIPOR2	9.28E-21	-0.856131647	0.254	0.539	2.67E-16
ATP5PB.2	Astrocytes	ATP5PB	9.70E-21	0.561237773	0.73	0.442	2.79E-16
TMOD2	Astrocytes	TMOD2	9.82E-21	0.471691193	0.476	0.193	2.83E-16
DOCK5.6	Astrocytes	DOCK5	1.11E-20	-0.913884372	0.151	0.462	3.18E-16
WDR6.1	Astrocytes	WDR6	1.12E-20	0.27849533	0.373	0.132	3.22E-16
AIMP2	Astrocytes	AIMP2	1.30E-20	0.258107885	0.324	0.103	3.75E-16
ARNT2.1	Astrocytes	ARNT2	1.39E-20	0.311547283	0.384	0.137	4.00E-16
PEX5L.6	Astrocytes	PEX5L	1.40E-20	-0.879742902	0.086	0.423	4.02E-16
MRPS28.1	Astrocytes	MRPS28	1.52E-20	0.373188499	0.422	0.16	4.38E-16
COPS8.2	Astrocytes	COPS8	1.57E-20	0.357858547	0.519	0.22	4.53E-16
RNPC3.2	Astrocytes	RNPC3	1.61E-20	0.492657777	0.568	0.257	4.63E-16
MRPS25.1	Astrocytes	MRPS25	1.65E-20	0.316448743	0.405	0.148	4.76E-16
SH3KBP1.3	Astrocytes	SH3KBP1	1.74E-20	-0.628468366	0.059	0.4	5.00E-16
NNT	Astrocytes	NNT	1.79E-20	0.250466051	0.297	0.091	5.14E-16
NDUFC1.4	Astrocytes	NDUFC1	1.80E-20	0.531787415	0.681	0.367	5.18E-16
C21orf91.6	Astrocytes	C21orf91	1.88E-20	-0.820505637	0.124	0.447	5.41E-16
HLA-A.6	Astrocytes	HLA-A	1.88E-20	0.400928072	0.741	0.425	5.41E-16
CADM2.6	Astrocytes	CADM2	1.89E-20	0.441331104	0.676	0.312	5.43E-16
UQCC2.2	Astrocytes	UQCC2	2.00E-20	0.283504527	0.541	0.227	5.76E-16
H3F3B.2	Astrocytes	H3F3B	2.14E-20	-0.722182863	0.924	0.974	6.17E-16
STOML2	Astrocytes	STOML2	2.43E-20	0.42083944	0.476	0.198	6.99E-16
MCFD2.1	Astrocytes	MCFD2	2.62E-20	0.266693321	0.432	0.163	7.54E-16
CLUAP1	Astrocytes	CLUAP1	3.18E-20	0.295360626	0.265	0.077	9.16E-16
RPLP1.5	Astrocytes	RPLP1	3.22E-20	-0.60677644	0.865	0.957	9.27E-16
SPRY2.3	Astrocytes	SPRY2	3.30E-20	0.295881604	0.519	0.215	9.50E-16
DNAJC6.6	Astrocytes	DNAJC6	4.08E-20	-0.801514792	0.124	0.442	1.17E-15
EPB41L3.6	Astrocytes	EPB41L3	4.12E-20	-0.721628085	0.103	0.426	1.19E-15
GNG5.1	Astrocytes	GNG5	4.21E-20	0.312002246	0.362	0.126	1.21E-15
LEPROT.2	Astrocytes	LEPROT	4.24E-20	0.536881454	0.681	0.39	1.22E-15
ACTB.2	Astrocytes	ACTB	4.28E-20	-0.385570375	0.93	0.988	1.23E-15
EEF1A1.5	Astrocytes	EEF1A1	4.68E-20	-0.430638358	0.962	0.98	1.35E-15
ATP6V1H.1	Astrocytes	ATP6V1H	4.69E-20	0.343914669	0.47	0.186	1.35E-15
BRD2	Astrocytes	BRD2	4.71E-20	-0.724413443	0.303	0.562	1.36E-15
CLMN.5	Astrocytes	CLMN	5.06E-20	-0.79148333	0.097	0.432	1.46E-15
MRPS21.2	Astrocytes	MRPS21	5.72E-20	0.401502431	0.638	0.335	1.65E-15
CDK2AP1.2	Astrocytes	CDK2AP1	5.90E-20	0.565102053	0.708	0.422	1.70E-15
MGST3.3	Astrocytes	MGST3	6.94E-20	0.626824547	0.811	0.616	2.00E-15
MAP4K4.6	Astrocytes	MAP4K4	6.96E-20	-0.646760265	0.362	0.628	2.00E-15
LARP6.6	Astrocytes	LARP6	7.11E-20	-0.883258506	0.216	0.507	2.05E-15
BOK.6	Astrocytes	BOK	7.14E-20	-0.739275368	0.086	0.413	2.06E-15
NDRG1.6	Astrocytes	NDRG1	7.50E-20	-0.898901347	0.308	0.572	2.16E-15
TMCC3.5	Astrocytes	TMCC3	7.75E-20	-0.627996171	0.032	0.359	2.23E-15
TMED1	Astrocytes	TMED1	8.14E-20	0.280774874	0.395	0.146	2.34E-15
RASSF2.6	Astrocytes	RASSF2	9.23E-20	-0.74414261	0.151	0.457	2.66E-15
FNIP2.5	Astrocytes	FNIP2	9.50E-20	-0.686272107	0.13	0.452	2.74E-15
MAN2A1.6	Astrocytes	MAN2A1	9.50E-20	-0.735605955	0.178	0.487	2.74E-15
CYHR1	Astrocytes	CYHR1	9.53E-20	0.342723108	0.514	0.223	2.74E-15
CLPP	Astrocytes	CLPP	9.63E-20	0.50988444	0.459	0.192	2.77E-15
UQCR11.3	Astrocytes	UQCR11	9.69E-20	0.540648657	0.751	0.487	2.79E-15
MTSS1.1	Astrocytes	MTSS1	9.85E-20	-0.608835894	0.065	0.399	2.84E-15
TMEM203	Astrocytes	TMEM203	1.11E-19	0.327269276	0.357	0.123	3.19E-15
TMEM125.6	Astrocytes	TMEM125	1.29E-19	-0.703238291	0.092	0.427	3.72E-15
LAMTOR2	Astrocytes	LAMTOR2	1.31E-19	0.389420916	0.508	0.221	3.77E-15
NDUFS8.4	Astrocytes	NDUFS8	1.36E-19	0.552087799	0.681	0.423	3.92E-15
CLSTN1.3	Astrocytes	CLSTN1	1.40E-19	0.455080134	0.573	0.28	4.02E-15
LAMP2.6	Astrocytes	LAMP2	1.44E-19	-1.01250504	0.681	0.721	4.15E-15
PRPF38B.4	Astrocytes	PRPF38B	1.50E-19	-0.548886147	0.335	0.609	4.31E-15
PALM2.6	Astrocytes	PALM2	1.62E-19	-0.868833218	0.065	0.387	4.66E-15
HEPACAM.5	Astrocytes	HEPACAM	1.70E-19	0.512510259	0.784	0.487	4.90E-15
AKAP7.2	Astrocytes	AKAP7	1.76E-19	0.259161011	0.335	0.111	5.08E-15
PLA2G16.6	Astrocytes	PLA2G16	2.31E-19	-1.048444099	0.659	0.716	6.66E-15
ATP5F1B.3	Astrocytes	ATP5F1B	2.48E-19	0.641079764	0.762	0.611	7.15E-15
KLF2.6	Astrocytes	KLF2	3.34E-19	-2.149697246	0.092	0.403	9.63E-15
ACTR2.2	Astrocytes	ACTR2	3.40E-19	-0.640409787	0.411	0.618	9.80E-15
RYBP.5	Astrocytes	RYBP	3.59E-19	-0.772916004	0.162	0.453	1.03E-14
PLPP2.6	Astrocytes	PLPP2	3.61E-19	-0.688651635	0.092	0.422	1.04E-14
PLCL1.6	Astrocytes	PLCL1	3.99E-19	-0.704995303	0.065	0.39	1.15E-14
ATP5F1C.2	Astrocytes	ATP5F1C	4.17E-19	0.520716986	0.697	0.472	1.20E-14
SNHG5.4	Astrocytes	SNHG5	4.22E-19	-0.914167442	0.281	0.544	1.22E-14
TKT.1	Astrocytes	TKT	4.22E-19	0.517962891	0.692	0.416	1.22E-14
LGI3.6	Astrocytes	LGI3	4.65E-19	-0.721762868	0.076	0.395	1.34E-14
RPL30.5	Astrocytes	RPL30	4.68E-19	-0.539835971	0.876	0.924	1.35E-14
SERINC1.4	Astrocytes	SERINC1	5.18E-19	-0.593194806	0.438	0.647	1.49E-14
C1QBP.2	Astrocytes	C1QBP	7.19E-19	0.559860934	0.616	0.342	2.07E-14
SLC25A11	Astrocytes	SLC25A11	7.35E-19	0.410559102	0.557	0.272	2.12E-14
EGLN3.4	Astrocytes	EGLN3	7.42E-19	0.395958493	0.551	0.261	2.14E-14
VPS25	Astrocytes	VPS25	7.65E-19	0.317244905	0.324	0.109	2.20E-14
SURF1	Astrocytes	SURF1	8.02E-19	0.322411188	0.47	0.192	2.31E-14
RPL28.4	Astrocytes	RPL28	8.33E-19	-0.468943898	0.849	0.937	2.40E-14
BCYRN1.6	Astrocytes	BCYRN1	9.48E-19	0.373033327	0.751	0.446	2.73E-14
ECI1.1	Astrocytes	ECI1	9.83E-19	0.409035618	0.535	0.249	2.83E-14
SNX3.3	Astrocytes	SNX3	1.01E-18	0.548843888	0.784	0.611	2.92E-14
RGCC.5	Astrocytes	RGCC	1.08E-18	0.541779824	0.886	0.662	3.11E-14
GLTP.6	Astrocytes	GLTP	1.22E-18	-0.830060573	0.324	0.562	3.50E-14
PRR18.6	Astrocytes	PRR18	1.27E-18	-0.827049976	0.243	0.529	3.67E-14
GAS7.6	Astrocytes	GAS7	1.41E-18	-0.73009565	0.114	0.424	4.07E-14
ATXN10.2	Astrocytes	ATXN10	1.51E-18	0.430159324	0.605	0.311	4.34E-14
RPS2.4	Astrocytes	RPS2	1.53E-18	-0.627749938	0.795	0.858	4.41E-14
PRKACB.6	Astrocytes	PRKACB	1.57E-18	-0.75741983	0.324	0.577	4.52E-14
BAD.2	Astrocytes	BAD	1.57E-18	0.427278139	0.503	0.217	4.52E-14
IFT57	Astrocytes	IFT57	1.66E-18	0.254927158	0.281	0.089	4.77E-14
CRYL1.4	Astrocytes	CRYL1	1.94E-18	0.472371653	0.605	0.316	5.59E-14
OLR1.6	Astrocytes	OLR1	2.02E-18	-1.461132615	0.027	0.333	5.81E-14
NDN.4	Astrocytes	NDN	2.04E-18	0.29255931	0.524	0.228	5.88E-14
MMUT	Astrocytes	MMUT	2.21E-18	0.273185148	0.373	0.138	6.38E-14
HERPUD1.5	Astrocytes	HERPUD1	2.22E-18	-1.085452754	0.427	0.598	6.40E-14
LAMTOR5.3	Astrocytes	LAMTOR5	2.32E-18	0.525820924	0.762	0.482	6.67E-14
ZDHHC9.6	Astrocytes	ZDHHC9	2.34E-18	-0.739368307	0.157	0.461	6.74E-14
RPL13A.5	Astrocytes	RPL13A	2.39E-18	-0.662444753	0.751	0.838	6.88E-14
ACAA1.1	Astrocytes	ACAA1	2.41E-18	0.472418554	0.632	0.35	6.95E-14
KCNJ2.6	Astrocytes	KCNJ2	2.45E-18	-0.681711964	0.054	0.36	7.06E-14
PSMB8.1	Astrocytes	PSMB8	2.51E-18	0.26534733	0.324	0.108	7.24E-14
MIR100HG.3	Astrocytes	MIR100HG	2.51E-18	0.30650905	0.427	0.17	7.24E-14
TEX264	Astrocytes	TEX264	2.65E-18	0.345652893	0.508	0.224	7.64E-14
LIPE.6	Astrocytes	LIPE	2.66E-18	-0.700707129	0.059	0.364	7.67E-14
SH3GL3.6	Astrocytes	SH3GL3	2.74E-18	-0.7020754	0.081	0.39	7.88E-14
HNRNPA1.1	Astrocytes	HNRNPA1	2.76E-18	-0.506529937	0.519	0.705	7.96E-14
MBNL2.6	Astrocytes	MBNL2	2.79E-18	-0.844322533	0.395	0.585	8.04E-14
TECR.5	Astrocytes	TECR	2.91E-18	0.485439783	0.8	0.605	8.39E-14
RPL9.5	Astrocytes	RPL9	2.94E-18	-0.580022593	0.735	0.869	8.47E-14
EIF4A2.2	Astrocytes	EIF4A2	3.14E-18	-0.509114276	0.724	0.816	9.04E-14
ABHD17B.6	Astrocytes	ABHD17B	3.27E-18	-0.748455976	0.157	0.442	9.42E-14
RPS27.5	Astrocytes	RPS27	3.31E-18	-0.77506315	0.789	0.847	9.53E-14
LINC00632.6	Astrocytes	LINC00632	3.33E-18	-0.726805829	0.168	0.482	9.58E-14
BORCS7.1	Astrocytes	BORCS7	3.47E-18	0.364720935	0.568	0.265	1.00E-13
ARFGEF3.6	Astrocytes	ARFGEF3	3.48E-18	-0.78853	0.135	0.424	1.00E-13
OGFRL1.4	Astrocytes	OGFRL1	3.54E-18	0.388963396	0.719	0.387	1.02E-13
CAPZA2.3	Astrocytes	CAPZA2	3.56E-18	0.414155736	0.692	0.382	1.03E-13
PIR	Astrocytes	PIR	4.21E-18	0.280196014	0.341	0.123	1.21E-13
P4HA1.2	Astrocytes	P4HA1	4.42E-18	0.373383112	0.454	0.186	1.27E-13
PTPRD.5	Astrocytes	PTPRD	4.72E-18	-0.809215732	0.238	0.513	1.36E-13
CPM.5	Astrocytes	CPM	4.77E-18	-0.714432977	0.13	0.431	1.37E-13
TXNDC17.1	Astrocytes	TXNDC17	5.17E-18	0.316153707	0.465	0.2	1.49E-13
SRP14.4	Astrocytes	SRP14	5.44E-18	0.464597327	0.892	0.834	1.57E-13
NINJ2.6	Astrocytes	NINJ2	5.91E-18	-0.671166979	0.076	0.387	1.70E-13
NDUFB9.3	Astrocytes	NDUFB9	6.23E-18	0.562120393	0.751	0.506	1.79E-13
FUNDC2.1	Astrocytes	FUNDC2	6.27E-18	0.537472373	0.557	0.275	1.81E-13
NDUFA1.4	Astrocytes	NDUFA1	6.30E-18	0.549995289	0.741	0.497	1.82E-13
DAD1.2	Astrocytes	DAD1	6.49E-18	0.58812128	0.805	0.622	1.87E-13
SRGN.6	Astrocytes	SRGN	6.68E-18	-2.160687929	0.124	0.414	1.92E-13
PTPRA.2	Astrocytes	PTPRA	7.28E-18	0.596889301	0.659	0.344	2.10E-13
RPL38.3	Astrocytes	RPL38	7.62E-18	-0.494476475	0.632	0.762	2.19E-13
SLCO3A1.4	Astrocytes	SLCO3A1	7.75E-18	-0.633130455	0.054	0.356	2.23E-13
OLIG1.6	Astrocytes	OLIG1	8.08E-18	-0.732777606	0.27	0.545	2.33E-13
CD74.5	Astrocytes	CD74	8.34E-18	-2.230150958	0.173	0.449	2.40E-13
TPD52.6	Astrocytes	TPD52	8.55E-18	-0.573808662	0.092	0.397	2.46E-13
CLK1.1	Astrocytes	CLK1	8.84E-18	-0.620324886	0.427	0.639	2.55E-13
RPS23.5	Astrocytes	RPS23	8.87E-18	-0.643839944	0.8	0.902	2.56E-13
KLF6.3	Astrocytes	KLF6	8.90E-18	-1.928003776	0.297	0.534	2.56E-13
PRKCSH.6	Astrocytes	PRKCSH	9.00E-18	-0.70388394	0.243	0.505	2.59E-13
ATF3.4	Astrocytes	ATF3	9.02E-18	-1.208055093	0.108	0.411	2.60E-13
MT-CO1.4	Astrocytes	MT-CO1	9.14E-18	0.447799323	0.973	0.971	2.63E-13
TCEA2.2	Astrocytes	TCEA2	9.59E-18	0.348171011	0.611	0.285	2.76E-13
NDUFA9	Astrocytes	NDUFA9	9.97E-18	0.384807615	0.449	0.188	2.87E-13
LANCL1.6	Astrocytes	LANCL1	1.01E-17	-0.931452782	0.303	0.529	2.92E-13
LDLRAD4.4	Astrocytes	LDLRAD4	1.06E-17	-0.555806084	0.205	0.478	3.05E-13
SSR3.2	Astrocytes	SSR3	1.09E-17	0.551250301	0.708	0.418	3.14E-13
MRPS2	Astrocytes	MRPS2	1.10E-17	0.272919929	0.308	0.106	3.17E-13
GSN.6	Astrocytes	GSN	1.17E-17	-0.535683707	0.724	0.841	3.38E-13
TST.2	Astrocytes	TST	1.25E-17	0.352427067	0.503	0.223	3.59E-13
SIRT2.6	Astrocytes	SIRT2	1.25E-17	-0.868544582	0.47	0.607	3.59E-13
POLR2L.4	Astrocytes	POLR2L	1.27E-17	0.449938438	0.632	0.326	3.67E-13
SNRPN.2	Astrocytes	SNRPN	1.27E-17	0.524867301	0.676	0.395	3.67E-13
CHORDC1.1	Astrocytes	CHORDC1	1.31E-17	-0.691101951	0.232	0.505	3.78E-13
ZFAND6.1	Astrocytes	ZFAND6	1.35E-17	0.320513886	0.519	0.235	3.90E-13
IER5.5	Astrocytes	IER5	1.37E-17	-1.399184621	0.135	0.426	3.95E-13
AL359091.1.6	Astrocytes	AL359091.1	1.38E-17	-0.88762983	0.076	0.374	3.99E-13
MSANTD4.1	Astrocytes	MSANTD4	1.53E-17	0.32312343	0.384	0.148	4.39E-13
IFI27L2.2	Astrocytes	IFI27L2	1.60E-17	0.462157009	0.659	0.377	4.61E-13
HNRNPA3	Astrocytes	HNRNPA3	1.87E-17	-0.512323961	0.568	0.717	5.38E-13
DYNLT1.3	Astrocytes	DYNLT1	2.09E-17	0.391412666	0.568	0.278	6.01E-13
SCD.6	Astrocytes	SCD	2.11E-17	-1.251024887	0.562	0.642	6.08E-13
LPAR1.6	Astrocytes	LPAR1	2.12E-17	-0.659907462	0.108	0.409	6.12E-13
CMTM5.6	Astrocytes	CMTM5	2.28E-17	-0.903103448	0.314	0.541	6.55E-13
LIPA.6	Astrocytes	LIPA	2.46E-17	-0.682860338	0.281	0.519	7.09E-13
TUBA1B.4	Astrocytes	TUBA1B	2.46E-17	-0.598127669	0.697	0.822	7.09E-13
CCDC88A.4	Astrocytes	CCDC88A	2.52E-17	-0.675822469	0.643	0.738	7.26E-13
RTKN.5	Astrocytes	RTKN	2.67E-17	-0.68564654	0.168	0.445	7.68E-13
AC026412.1	Astrocytes	AC026412.1	2.76E-17	0.300871291	0.259	0.08	7.94E-13
GLO1.3	Astrocytes	GLO1	2.82E-17	0.408910374	0.573	0.291	8.12E-13
SASH1.3	Astrocytes	SASH1	3.11E-17	0.383988768	0.638	0.316	8.95E-13
VDAC1.3	Astrocytes	VDAC1	3.16E-17	0.411638035	0.649	0.358	9.11E-13
PSRC1.6	Astrocytes	PSRC1	3.45E-17	-0.679531621	0.157	0.435	9.93E-13
TMIGD3.6	Astrocytes	TMIGD3	3.45E-17	-0.938129843	0.049	0.344	9.94E-13
EPB41L2.6	Astrocytes	EPB41L2	3.69E-17	-0.64263636	0.389	0.6	1.06E-12
TYROBP.6	Astrocytes	TYROBP	3.79E-17	-1.278589349	0.054	0.353	1.09E-12
C1QA.6	Astrocytes	C1QA	4.12E-17	-1.487239684	0.049	0.34	1.19E-12
JUNB.5	Astrocytes	JUNB	4.61E-17	-0.996420542	0.6	0.76	1.33E-12
BBS2.4	Astrocytes	BBS2	4.77E-17	0.37329581	0.611	0.298	1.37E-12
NDUFS4	Astrocytes	NDUFS4	5.29E-17	0.365504235	0.541	0.261	1.53E-12
AGPAT4.6	Astrocytes	AGPAT4	5.35E-17	-0.63311619	0.081	0.375	1.54E-12
ARHGEF2.6	Astrocytes	ARHGEF2	5.44E-17	-0.578983419	0.065	0.356	1.57E-12
TMA7.2	Astrocytes	TMA7	6.14E-17	0.480862258	0.843	0.718	1.77E-12
LDB3.6	Astrocytes	LDB3	6.22E-17	-0.625760126	0.032	0.319	1.79E-12
RBPJ.4	Astrocytes	RBPJ	6.63E-17	-0.66751879	0.362	0.585	1.91E-12
OAT.4	Astrocytes	OAT	6.70E-17	0.421180987	0.697	0.413	1.93E-12
LINC01578.4	Astrocytes	LINC01578	7.62E-17	-0.445202696	0.708	0.794	2.19E-12
TIMP2.3	Astrocytes	TIMP2	7.79E-17	-0.610260151	0.265	0.516	2.24E-12
EIPR1	Astrocytes	EIPR1	8.07E-17	0.264536443	0.259	0.083	2.33E-12
SFXN1.2	Astrocytes	SFXN1	8.10E-17	0.289514636	0.411	0.162	2.33E-12
ZCCHC24.5	Astrocytes	ZCCHC24	8.32E-17	-0.803522689	0.249	0.485	2.40E-12
LMO4.4	Astrocytes	LMO4	8.56E-17	0.354215724	0.535	0.256	2.47E-12
INPPL1	Astrocytes	INPPL1	9.75E-17	0.307136877	0.265	0.088	2.81E-12
CCND3.3	Astrocytes	CCND3	1.02E-16	0.262950104	0.481	0.209	2.95E-12
ACTG1	Astrocytes	ACTG1	1.05E-16	0.355818945	0.941	0.923	3.01E-12
ZDHHC20.6	Astrocytes	ZDHHC20	1.11E-16	-0.718358733	0.108	0.396	3.21E-12
ATP5MPL.2	Astrocytes	ATP5MPL	1.16E-16	0.518795294	0.751	0.498	3.34E-12
HSD17B12.2	Astrocytes	HSD17B12	1.22E-16	0.390276221	0.692	0.411	3.50E-12
ZKSCAN1.6	Astrocytes	ZKSCAN1	1.30E-16	-0.71970416	0.265	0.514	3.76E-12
NDE1.6	Astrocytes	NDE1	1.36E-16	-0.543573266	0.086	0.371	3.91E-12
QDPR.6	Astrocytes	QDPR	1.43E-16	-1.240385454	0.562	0.634	4.12E-12
AK5.6	Astrocytes	AK5	1.43E-16	-0.616072401	0.065	0.356	4.13E-12
SKP1.2	Astrocytes	SKP1	1.57E-16	0.429974366	0.914	0.79	4.53E-12
FAM49B.4	Astrocytes	FAM49B	1.69E-16	-0.646705048	0.2	0.462	4.87E-12
IFIT1.2	Astrocytes	IFIT1	1.76E-16	0.285126751	0.324	0.119	5.08E-12
PRUNE2.6	Astrocytes	PRUNE2	1.87E-16	-0.724335823	0.13	0.413	5.39E-12
C1QC.6	Astrocytes	C1QC	1.88E-16	-1.401415102	0.049	0.339	5.41E-12
ZBTB18	Astrocytes	ZBTB18	1.88E-16	0.279804498	0.33	0.12	5.42E-12
SDHC.1	Astrocytes	SDHC	1.98E-16	0.471239792	0.611	0.339	5.71E-12
IER3.6	Astrocytes	IER3	1.98E-16	-2.129469961	0.092	0.367	5.72E-12
GTF3C6.3	Astrocytes	GTF3C6	2.03E-16	0.427938473	0.546	0.272	5.85E-12
KLF13.6	Astrocytes	KLF13	2.04E-16	-0.61045766	0.286	0.535	5.87E-12
SMAP2.5	Astrocytes	SMAP2	2.12E-16	-1.034790505	0.119	0.393	6.10E-12
DLG1.6	Astrocytes	DLG1	2.13E-16	-0.781130215	0.243	0.475	6.14E-12
RPS18.5	Astrocytes	RPS18	2.19E-16	-0.638834277	0.8	0.895	6.31E-12
SUN2.6	Astrocytes	SUN2	2.49E-16	-0.823384906	0.33	0.543	7.16E-12
DNAJA1.3	Astrocytes	DNAJA1	2.52E-16	-0.683306509	0.643	0.752	7.25E-12
RGS1.6	Astrocytes	RGS1	2.52E-16	-2.161722603	0.13	0.407	7.25E-12
RPL34.5	Astrocytes	RPL34	2.63E-16	-0.658041728	0.789	0.852	7.57E-12
C1QB.6	Astrocytes	C1QB	2.74E-16	-1.674473589	0.081	0.361	7.89E-12
WIPF1.6	Astrocytes	WIPF1	2.83E-16	-0.593535714	0.081	0.355	8.15E-12
MT-ATP6.3	Astrocytes	MT-ATP6	2.91E-16	0.542714656	0.978	0.972	8.37E-12
ATP5MC1.5	Astrocytes	ATP5MC1	2.91E-16	0.478270881	0.735	0.455	8.39E-12
PTMS.5	Astrocytes	PTMS	3.04E-16	0.278848165	0.378	0.147	8.76E-12
RNF19A.1	Astrocytes	RNF19A	3.09E-16	0.278159583	0.47	0.204	8.90E-12
MAP7.6	Astrocytes	MAP7	3.22E-16	-0.96120193	0.368	0.533	9.28E-12
ROBO3	Astrocytes	ROBO3	3.50E-16	0.342097763	0.297	0.104	1.01E-11
MFSD6.6	Astrocytes	MFSD6	3.54E-16	-0.597698878	0.054	0.336	1.02E-11
MT-CO3.4	Astrocytes	MT-CO3	3.56E-16	0.45130995	0.984	0.973	1.03E-11
STUB1.2	Astrocytes	STUB1	4.24E-16	0.460956117	0.659	0.382	1.22E-11
PELI1.3	Astrocytes	PELI1	4.49E-16	-0.636594316	0.032	0.307	1.29E-11
RPL21.6	Astrocytes	RPL21	4.68E-16	-0.663783279	0.73	0.828	1.35E-11
NDUFAF8.1	Astrocytes	NDUFAF8	4.71E-16	0.4393473	0.524	0.256	1.36E-11
PEA15.2	Astrocytes	PEA15	5.03E-16	0.482098742	0.741	0.462	1.45E-11
OSTF1.6	Astrocytes	OSTF1	5.03E-16	-0.547004608	0.173	0.451	1.45E-11
ERBB4.2	Astrocytes	ERBB4	5.06E-16	0.293936548	0.47	0.204	1.46E-11
ACYP2.5	Astrocytes	ACYP2	5.18E-16	0.425016248	0.692	0.385	1.49E-11
P4HTM.1	Astrocytes	P4HTM	5.84E-16	0.340518532	0.449	0.198	1.68E-11
FAM199X	Astrocytes	FAM199X	5.89E-16	0.30414651	0.443	0.191	1.70E-11
NXPE3.6	Astrocytes	NXPE3	6.16E-16	-0.628345831	0.135	0.41	1.77E-11
RPS16.5	Astrocytes	RPS16	6.20E-16	-0.512841908	0.724	0.836	1.79E-11
CDK6.3	Astrocytes	CDK6	6.29E-16	-0.531310321	0.027	0.305	1.81E-11
USP54.5	Astrocytes	USP54	6.47E-16	-0.669824883	0.162	0.425	1.86E-11
REEP3.6	Astrocytes	REEP3	7.11E-16	-0.718075199	0.351	0.551	2.05E-11
SMIM29	Astrocytes	SMIM29	7.13E-16	0.337611305	0.459	0.199	2.05E-11
ATP8A1.6	Astrocytes	ATP8A1	7.17E-16	-0.773127457	0.249	0.485	2.07E-11
HLA-DQB1.6	Astrocytes	HLA-DQB1	7.88E-16	-1.21460264	0.032	0.302	2.27E-11
CYB5R1	Astrocytes	CYB5R1	8.02E-16	0.257743368	0.362	0.143	2.31E-11
COX6A1.4	Astrocytes	COX6A1	8.57E-16	0.517578231	0.822	0.684	2.47E-11
UQCRC1.2	Astrocytes	UQCRC1	8.75E-16	0.366491306	0.578	0.293	2.52E-11
COX4I1	Astrocytes	COX4I1	8.82E-16	0.526552037	0.859	0.81	2.54E-11
AC093330.2.6	Astrocytes	AC093330.2	8.92E-16	-0.702327714	0.049	0.324	2.57E-11
SARAF.2	Astrocytes	SARAF	9.08E-16	0.445505683	0.805	0.738	2.62E-11
GJB1.6	Astrocytes	GJB1	9.54E-16	-0.61095468	0.054	0.325	2.75E-11
TTYH2.6	Astrocytes	TTYH2	9.90E-16	-0.785090862	0.357	0.543	2.85E-11
SNX30.6	Astrocytes	SNX30	1.02E-15	-0.550766984	0.054	0.333	2.95E-11
GAB1.6	Astrocytes	GAB1	1.05E-15	-0.639096611	0.141	0.404	3.03E-11
SFPQ.1	Astrocytes	SFPQ	1.06E-15	-0.465363857	0.622	0.749	3.05E-11
BACE1.6	Astrocytes	BACE1	1.22E-15	-0.677245047	0.205	0.456	3.52E-11
RGS2.6	Astrocytes	RGS2	1.25E-15	-1.243946221	0.092	0.365	3.61E-11
MTDH.6	Astrocytes	MTDH	1.29E-15	-0.48230215	0.676	0.754	3.70E-11
PFKFB3	Astrocytes	PFKFB3	1.31E-15	0.338557277	0.368	0.152	3.78E-11
ASF1A	Astrocytes	ASF1A	1.33E-15	0.262582761	0.395	0.165	3.83E-11
HIP1.3	Astrocytes	HIP1	1.40E-15	-0.637828458	0.141	0.413	4.04E-11
PGRMC1.5	Astrocytes	PGRMC1	1.75E-15	-0.638779988	0.368	0.571	5.03E-11
CD53.6	Astrocytes	CD53	1.92E-15	-0.879290519	0.016	0.282	5.52E-11
CYTH1.5	Astrocytes	CYTH1	1.92E-15	-0.621862125	0.141	0.399	5.53E-11
CSF1R.6	Astrocytes	CSF1R	1.96E-15	-1.016133311	0.022	0.286	5.65E-11
SORCS2	Astrocytes	SORCS2	2.00E-15	0.289483467	0.27	0.094	5.76E-11
SPOCK1.4	Astrocytes	SPOCK1	2.00E-15	-0.741866285	0.238	0.478	5.77E-11
SIPA1L1.1	Astrocytes	SIPA1L1	2.01E-15	0.311262343	0.362	0.143	5.80E-11
GATD1	Astrocytes	GATD1	2.07E-15	0.269396628	0.308	0.114	5.97E-11
SRM.2	Astrocytes	SRM	2.12E-15	0.297757536	0.432	0.189	6.10E-11
RPL19.4	Astrocytes	RPL19	2.18E-15	-0.472374727	0.854	0.935	6.28E-11
ATP6V1D.2	Astrocytes	ATP6V1D	2.31E-15	0.317838597	0.584	0.305	6.66E-11
COA3.3	Astrocytes	COA3	2.39E-15	0.409449964	0.589	0.322	6.89E-11
INTS6.2	Astrocytes	INTS6	2.42E-15	-0.893311492	0.27	0.501	6.97E-11
MRPS26.3	Astrocytes	MRPS26	2.48E-15	0.349726437	0.551	0.272	7.15E-11
TSPAN15.6	Astrocytes	TSPAN15	2.49E-15	-0.547784299	0.114	0.388	7.18E-11
NEK1	Astrocytes	NEK1	2.89E-15	0.252403077	0.281	0.1	8.31E-11
FOLH1.6	Astrocytes	FOLH1	2.94E-15	-0.569945505	0.07	0.341	8.48E-11
ANXA7.1	Astrocytes	ANXA7	2.96E-15	0.37395778	0.6	0.313	8.54E-11
SELENOP.6	Astrocytes	SELENOP	3.03E-15	-1.003626518	0.557	0.638	8.72E-11
PLXDC2.6	Astrocytes	PLXDC2	3.18E-15	-0.855555181	0.178	0.434	9.17E-11
ZFP36L2.4	Astrocytes	ZFP36L2	3.59E-15	-0.865741378	0.524	0.675	1.03E-10
YIF1A.2	Astrocytes	YIF1A	3.87E-15	0.387665307	0.524	0.272	1.11E-10
WASL.1	Astrocytes	WASL	4.02E-15	0.325590312	0.519	0.246	1.16E-10
RPS19.3	Astrocytes	RPS19	4.05E-15	-0.672365656	0.822	0.898	1.17E-10
FAM173A.2	Astrocytes	FAM173A	4.21E-15	0.356366661	0.492	0.242	1.21E-10
A2M.6	Astrocytes	A2M	4.39E-15	-1.096468247	0.043	0.305	1.27E-10
SPAG16.2	Astrocytes	SPAG16	4.55E-15	0.344013724	0.443	0.199	1.31E-10
HLA-DPA1.6	Astrocytes	HLA-DPA1	4.74E-15	-1.442124406	0.086	0.349	1.36E-10
QKI.6	Astrocytes	QKI	4.75E-15	-0.72387852	0.849	0.848	1.37E-10
C7orf50.2	Astrocytes	C7orf50	4.98E-15	0.382052678	0.443	0.203	1.43E-10
VDAC2.2	Astrocytes	VDAC2	5.35E-15	0.469793209	0.703	0.498	1.54E-10
ATP5MD.4	Astrocytes	ATP5MD	5.57E-15	0.510189321	0.757	0.52	1.61E-10
NME3.3	Astrocytes	NME3	5.60E-15	0.457351555	0.773	0.511	1.61E-10
CNTNAP4.6	Astrocytes	CNTNAP4	6.36E-15	-0.673059666	0.108	0.363	1.83E-10
PSME2.2	Astrocytes	PSME2	6.52E-15	0.271715889	0.384	0.16	1.88E-10
DDA1	Astrocytes	DDA1	6.62E-15	0.337067686	0.438	0.193	1.91E-10
TGOLN2.3	Astrocytes	TGOLN2	6.93E-15	-0.529588344	0.335	0.551	2.00E-10
ARL6IP1.3	Astrocytes	ARL6IP1	7.24E-15	0.460474287	0.778	0.559	2.08E-10
TMEFF2.4	Astrocytes	TMEFF2	7.36E-15	-0.561641366	0.043	0.309	2.12E-10
HCFC1R1.2	Astrocytes	HCFC1R1	7.39E-15	0.328056529	0.497	0.233	2.13E-10
COX6C.5	Astrocytes	COX6C	7.78E-15	0.440256713	0.827	0.672	2.24E-10
TUBA1A.6	Astrocytes	TUBA1A	8.13E-15	-0.856134232	0.843	0.833	2.34E-10
ANAPC11.3	Astrocytes	ANAPC11	8.31E-15	0.479748111	0.697	0.437	2.39E-10
ADAMTS4.6	Astrocytes	ADAMTS4	8.42E-15	-0.59301057	0.054	0.313	2.42E-10
ARHGAP21.6	Astrocytes	ARHGAP21	8.43E-15	-0.754087684	0.568	0.654	2.43E-10
TMEM151A.6	Astrocytes	TMEM151A	8.94E-15	-0.588585812	0.059	0.318	2.57E-10
SYNGR2.5	Astrocytes	SYNGR2	9.16E-15	-0.511101633	0.135	0.401	2.64E-10
PTPRC.6	Astrocytes	PTPRC	9.30E-15	-0.909595911	0.027	0.289	2.68E-10
AGAP1.4	Astrocytes	AGAP1	9.71E-15	-0.641185982	0.135	0.395	2.80E-10
ARHGAP22.4	Astrocytes	ARHGAP22	9.86E-15	-0.496374883	0.016	0.274	2.84E-10
FAM13C.5	Astrocytes	FAM13C	1.00E-14	-0.610555824	0.124	0.391	2.89E-10
RPL39.5	Astrocytes	RPL39	1.03E-14	-0.828153678	0.719	0.785	2.95E-10
SIK3.6	Astrocytes	SIK3	1.07E-14	-0.70068964	0.222	0.456	3.09E-10
UROD	Astrocytes	UROD	1.08E-14	0.338417377	0.427	0.184	3.10E-10
RNF220.6	Astrocytes	RNF220	1.28E-14	-0.63642567	0.162	0.406	3.68E-10
OTUD1.4	Astrocytes	OTUD1	1.28E-14	-1.690545781	0.119	0.369	3.70E-10
DLG2.6	Astrocytes	DLG2	1.30E-14	-0.604467354	0.146	0.407	3.73E-10
ILK.2	Astrocytes	ILK	1.31E-14	0.341350158	0.514	0.256	3.76E-10
TBC1D12.5	Astrocytes	TBC1D12	1.33E-14	-0.544230196	0.146	0.405	3.83E-10
PSEN1.6	Astrocytes	PSEN1	1.53E-14	-0.493348857	0.184	0.435	4.40E-10
AFMID.6	Astrocytes	AFMID	1.61E-14	-0.55099036	0.065	0.329	4.64E-10
SELENOK.2	Astrocytes	SELENOK	1.66E-14	0.426282707	0.741	0.51	4.77E-10
SRGAP3.2	Astrocytes	SRGAP3	1.70E-14	0.321599811	0.476	0.219	4.88E-10
UNC50	Astrocytes	UNC50	1.76E-14	0.251493543	0.551	0.27	5.05E-10
SCARB2.6	Astrocytes	SCARB2	1.76E-14	-0.71328074	0.573	0.649	5.06E-10
IVNS1ABP.3	Astrocytes	IVNS1ABP	1.80E-14	-0.659574726	0.238	0.465	5.19E-10
CXADR.4	Astrocytes	CXADR	1.91E-14	-0.500269545	0.038	0.295	5.50E-10
MOB3B.4	Astrocytes	MOB3B	2.00E-14	-0.604674685	0.097	0.351	5.76E-10
RAB31.5	Astrocytes	RAB31	2.00E-14	0.280348041	0.53	0.263	5.77E-10
HNRNPDL.1	Astrocytes	HNRNPDL	2.04E-14	-0.387517583	0.768	0.859	5.87E-10
MTCH2	Astrocytes	MTCH2	2.07E-14	0.318081733	0.454	0.214	5.97E-10
MEF2A.5	Astrocytes	MEF2A	2.21E-14	-0.720349627	0.2	0.452	6.36E-10
KIF5C.4	Astrocytes	KIF5C	2.23E-14	-0.648088707	0.124	0.37	6.43E-10
INF2.5	Astrocytes	INF2	2.24E-14	-0.558273229	0.081	0.337	6.46E-10
HLA-DRB1.6	Astrocytes	HLA-DRB1	2.29E-14	-1.385709845	0.114	0.366	6.61E-10
P2RY13.6	Astrocytes	P2RY13	2.42E-14	-1.270524867	0.038	0.293	6.98E-10
RDH11.5	Astrocytes	RDH11	2.69E-14	0.362560578	0.654	0.393	7.76E-10
MTURN.6	Astrocytes	MTURN	2.89E-14	-0.546046071	0.205	0.447	8.33E-10
SCG5.6	Astrocytes	SCG5	3.07E-14	-0.530416466	0.092	0.357	8.83E-10
AMOTL2.4	Astrocytes	AMOTL2	3.36E-14	-0.545136923	0.059	0.312	9.68E-10
POLD2.1	Astrocytes	POLD2	3.39E-14	0.274951821	0.416	0.182	9.76E-10
APBB1IP.6	Astrocytes	APBB1IP	3.52E-14	-0.810516878	0.032	0.283	1.01E-09
CDC42	Astrocytes	CDC42	3.60E-14	-0.411679447	0.67	0.758	1.04E-09
TPM4.3	Astrocytes	TPM4	3.63E-14	-0.540221159	0.168	0.414	1.05E-09
PPP2R5A.1	Astrocytes	PPP2R5A	3.69E-14	0.276616532	0.416	0.186	1.06E-09
NKAIN2.6	Astrocytes	NKAIN2	4.16E-14	-0.531831152	0.054	0.309	1.20E-09
CDC42EP1.6	Astrocytes	CDC42EP1	4.35E-14	-0.581860001	0.108	0.361	1.25E-09
OLIG2.6	Astrocytes	OLIG2	4.37E-14	-0.564689929	0.097	0.365	1.26E-09
MMP24OS	Astrocytes	MMP24OS	4.44E-14	0.295823192	0.524	0.258	1.28E-09
LRPAP1.2	Astrocytes	LRPAP1	4.52E-14	0.314840006	0.632	0.36	1.30E-09
RAB33A.6	Astrocytes	RAB33A	4.59E-14	-0.549879005	0.081	0.342	1.32E-09
DYNC1LI2.4	Astrocytes	DYNC1LI2	5.07E-14	-0.583365771	0.314	0.518	1.46E-09
S100A11.5	Astrocytes	S100A11	5.08E-14	-0.907262609	0.081	0.335	1.46E-09
NUAK1.5	Astrocytes	NUAK1	5.41E-14	-0.518755331	0.049	0.302	1.56E-09
GPR34.6	Astrocytes	GPR34	5.98E-14	-1.082042869	0.049	0.303	1.72E-09
ARHGAP5.4	Astrocytes	ARHGAP5	6.07E-14	0.399460974	0.724	0.446	1.75E-09
ZNF770	Astrocytes	ZNF770	6.54E-14	0.329093376	0.395	0.174	1.88E-09
DOCK9.5	Astrocytes	DOCK9	6.66E-14	-0.605252358	0.135	0.394	1.92E-09
PDIA6.2	Astrocytes	PDIA6	6.87E-14	0.301182627	0.584	0.32	1.98E-09
CERS2.5	Astrocytes	CERS2	6.89E-14	-0.555854614	0.276	0.483	1.99E-09
MRPL2	Astrocytes	MRPL2	7.43E-14	0.291813976	0.346	0.144	2.14E-09
RHBDD2.2	Astrocytes	RHBDD2	7.46E-14	0.315833271	0.416	0.186	2.15E-09
TMEM235.6	Astrocytes	TMEM235	7.96E-14	-0.540274953	0.065	0.318	2.29E-09
RETREG1.6	Astrocytes	RETREG1	8.14E-14	-0.610997495	0.141	0.385	2.34E-09
CYCS.4	Astrocytes	CYCS	8.21E-14	0.403176971	0.762	0.581	2.37E-09
DSEL.6	Astrocytes	DSEL	8.39E-14	-0.643369116	0.092	0.334	2.42E-09
PHLDB1.6	Astrocytes	PHLDB1	8.85E-14	-0.665135509	0.254	0.475	2.55E-09
PIK3C2A.1	Astrocytes	PIK3C2A	9.00E-14	0.32337618	0.503	0.251	2.59E-09
BMPR2.2	Astrocytes	BMPR2	9.12E-14	0.310867249	0.319	0.126	2.63E-09
DCTN3.2	Astrocytes	DCTN3	9.56E-14	0.321656655	0.622	0.348	2.75E-09
MRPL36	Astrocytes	MRPL36	1.01E-13	0.2738362	0.438	0.192	2.91E-09
TYMSOS.6	Astrocytes	TYMSOS	1.18E-13	-0.58709665	0.07	0.324	3.40E-09
AC020916.1.4	Astrocytes	AC020916.1	1.21E-13	-1.243568744	0.076	0.321	3.48E-09
ATP6AP2.2	Astrocytes	ATP6AP2	1.23E-13	0.460738246	0.735	0.525	3.55E-09
SPAG7	Astrocytes	SPAG7	1.28E-13	0.272600235	0.541	0.27	3.69E-09
CCL4L2.4	Astrocytes	CCL4L2	1.30E-13	-2.544249214	0.357	0.559	3.75E-09
HES6.3	Astrocytes	HES6	1.31E-13	0.440583708	0.541	0.276	3.77E-09
CLASP2.5	Astrocytes	CLASP2	1.31E-13	-0.661608867	0.362	0.54	3.78E-09
TNFAIP3.4	Astrocytes	TNFAIP3	1.47E-13	-1.482809553	0.027	0.266	4.24E-09
TEAD1.2	Astrocytes	TEAD1	1.55E-13	0.264943048	0.373	0.16	4.47E-09
NUDT22	Astrocytes	NUDT22	1.59E-13	0.25150064	0.319	0.127	4.57E-09
PTPRK.4	Astrocytes	PTPRK	1.68E-13	-0.540320247	0.086	0.33	4.85E-09
HLA-DRB5.6	Astrocytes	HLA-DRB5	1.74E-13	-1.167079264	0.081	0.329	5.01E-09
ATP6V1G2	Astrocytes	ATP6V1G2	1.83E-13	0.318846093	0.324	0.131	5.26E-09
RPL32.4	Astrocytes	RPL32	1.86E-13	-0.500540664	0.838	0.915	5.36E-09
RAB40B.6	Astrocytes	RAB40B	2.00E-13	-0.679185129	0.259	0.462	5.77E-09
RPA2	Astrocytes	RPA2	2.06E-13	0.274162103	0.422	0.189	5.95E-09
THYN1.2	Astrocytes	THYN1	2.08E-13	0.318912995	0.459	0.211	5.98E-09
NFKBIZ.4	Astrocytes	NFKBIZ	2.12E-13	-1.090244315	0.103	0.341	6.12E-09
ATP1A1.5	Astrocytes	ATP1A1	2.13E-13	-0.578724665	0.238	0.465	6.15E-09
LAPTM5.6	Astrocytes	LAPTM5	2.24E-13	-0.814085024	0.032	0.276	6.45E-09
CAMK2N1.6	Astrocytes	CAMK2N1	2.31E-13	-0.893458959	0.578	0.624	6.65E-09
HSPA2.6	Astrocytes	HSPA2	2.33E-13	-0.959716269	0.622	0.631	6.72E-09
MAP3K13.2	Astrocytes	MAP3K13	2.55E-13	0.344127696	0.514	0.255	7.35E-09
DIPK2A.4	Astrocytes	DIPK2A	2.65E-13	-0.577300432	0.173	0.402	7.64E-09
AK3.2	Astrocytes	AK3	2.74E-13	0.340355615	0.524	0.265	7.90E-09
JAK1.3	Astrocytes	JAK1	3.13E-13	0.286179951	0.568	0.294	9.01E-09
UBE2E3.1	Astrocytes	UBE2E3	3.41E-13	0.298307923	0.578	0.302	9.83E-09
ACAT1.1	Astrocytes	ACAT1	3.45E-13	0.314677972	0.432	0.205	9.92E-09
SH3BP5.4	Astrocytes	SH3BP5	3.46E-13	-0.55702488	0.097	0.341	9.98E-09
AIF1.6	Astrocytes	AIF1	3.54E-13	-0.979205894	0.076	0.324	1.02E-08
MAL.6	Astrocytes	MAL	3.68E-13	-1.091384478	0.53	0.584	1.06E-08
RAP1A.2	Astrocytes	RAP1A	3.81E-13	-0.443022735	0.362	0.562	1.10E-08
FAU.2	Astrocytes	FAU	3.85E-13	-0.348809546	0.811	0.924	1.11E-08
TIMM13.2	Astrocytes	TIMM13	4.06E-13	0.323234566	0.6	0.336	1.17E-08
CD37.6	Astrocytes	CD37	4.11E-13	-0.788361498	0.038	0.271	1.18E-08
USP46	Astrocytes	USP46	4.33E-13	0.289569566	0.276	0.105	1.25E-08
ARID5B.4	Astrocytes	ARID5B	4.40E-13	-0.568742193	0.119	0.361	1.27E-08
RBM39.1	Astrocytes	RBM39	4.47E-13	-0.435906633	0.714	0.791	1.29E-08
AC018647.1.6	Astrocytes	AC018647.1	4.50E-13	-0.734661921	0.232	0.448	1.30E-08
IFNGR1.6	Astrocytes	IFNGR1	4.53E-13	-1.093170576	0.335	0.516	1.30E-08
BTG1.5	Astrocytes	BTG1	4.54E-13	-0.875679968	0.486	0.622	1.31E-08
ACSL1.5	Astrocytes	ACSL1	4.54E-13	-0.507676233	0.086	0.323	1.31E-08
ALOX5AP.6	Astrocytes	ALOX5AP	4.82E-13	-0.861760592	0.027	0.261	1.39E-08
UBE2V2.2	Astrocytes	UBE2V2	4.98E-13	0.372672995	0.562	0.298	1.44E-08
EGR3.4	Astrocytes	EGR3	5.07E-13	-1.094085984	0.038	0.269	1.46E-08
ZNF536.6	Astrocytes	ZNF536	5.26E-13	-0.530135807	0.043	0.278	1.52E-08
CD83.5	Astrocytes	CD83	5.60E-13	-1.776084115	0.13	0.36	1.61E-08
HLA-DRA.6	Astrocytes	HLA-DRA	5.69E-13	-1.989754515	0.205	0.419	1.64E-08
STXBP6.4	Astrocytes	STXBP6	5.84E-13	0.319517089	0.541	0.293	1.68E-08
ARHGDIB.5	Astrocytes	ARHGDIB	5.89E-13	-0.773122046	0.038	0.274	1.70E-08
NIPAL3.6	Astrocytes	NIPAL3	5.91E-13	-0.566830559	0.146	0.378	1.70E-08
DPYSL5.5	Astrocytes	DPYSL5	5.94E-13	-0.505436534	0.032	0.267	1.71E-08
ARID4B.3	Astrocytes	ARID4B	6.31E-13	-0.463429822	0.346	0.535	1.82E-08
ZFYVE16.6	Astrocytes	ZFYVE16	6.38E-13	-0.729979623	0.465	0.585	1.84E-08
ALCAM.5	Astrocytes	ALCAM	6.51E-13	-0.715934758	0.378	0.533	1.87E-08
CYBA.6	Astrocytes	CYBA	6.52E-13	-1.037330924	0.119	0.357	1.88E-08
TMEM14C	Astrocytes	TMEM14C	6.61E-13	0.424156811	0.676	0.445	1.90E-08
CLPTM1.2	Astrocytes	CLPTM1	6.79E-13	0.315010394	0.519	0.267	1.96E-08
NDUFA2	Astrocytes	NDUFA2	6.85E-13	0.40714293	0.681	0.412	1.97E-08
ADAMTS1.3	Astrocytes	ADAMTS1	6.96E-13	-0.648502	0.054	0.291	2.00E-08
TUBB4B.3	Astrocytes	TUBB4B	7.59E-13	0.556696562	0.703	0.455	2.19E-08
MAP7D1.6	Astrocytes	MAP7D1	7.96E-13	-0.592701197	0.314	0.495	2.29E-08
RGS10.6	Astrocytes	RGS10	8.14E-13	-1.026202478	0.092	0.327	2.34E-08
LINC00320.6	Astrocytes	LINC00320	8.74E-13	-0.505587216	0.065	0.301	2.52E-08
EMC8	Astrocytes	EMC8	9.06E-13	0.262093995	0.341	0.145	2.61E-08
MYO9B.3	Astrocytes	MYO9B	9.50E-13	-0.512850006	0.124	0.356	2.74E-08
ZNF281.3	Astrocytes	ZNF281	9.97E-13	-0.560990626	0.146	0.376	2.87E-08
YWHAZ.3	Astrocytes	YWHAZ	1.02E-12	-0.46807306	0.524	0.647	2.93E-08
ANKRD44.5	Astrocytes	ANKRD44	1.03E-12	-0.628210886	0.13	0.367	2.97E-08
KDELR1.3	Astrocytes	KDELR1	1.04E-12	0.31118234	0.589	0.331	2.99E-08
SPTAN1.4	Astrocytes	SPTAN1	1.06E-12	0.359631817	0.47	0.221	3.05E-08
RNF13.6	Astrocytes	RNF13	1.09E-12	-0.575732293	0.605	0.681	3.13E-08
RPL12.4	Astrocytes	RPL12	1.12E-12	-0.554298475	0.784	0.852	3.24E-08
PADI2.5	Astrocytes	PADI2	1.17E-12	-0.570548048	0.222	0.441	3.36E-08
ABCG1.4	Astrocytes	ABCG1	1.17E-12	-0.468424347	0.049	0.279	3.37E-08
ASPA.6	Astrocytes	ASPA	1.18E-12	-0.609779354	0.184	0.402	3.41E-08
KMT2E	Astrocytes	KMT2E	1.22E-12	-0.536951669	0.384	0.554	3.52E-08
ARHGAP23.6	Astrocytes	ARHGAP23	1.25E-12	-0.627081449	0.195	0.41	3.61E-08
CCNQ.6	Astrocytes	CCNQ	1.30E-12	-0.527805311	0.205	0.43	3.73E-08
PHC2	Astrocytes	PHC2	1.30E-12	-0.517329102	0.184	0.41	3.76E-08
FAM124A.6	Astrocytes	FAM124A	1.31E-12	-0.512175112	0.065	0.293	3.76E-08
RPS20.5	Astrocytes	RPS20	1.35E-12	-0.635283007	0.492	0.638	3.88E-08
STK4.4	Astrocytes	STK4	1.36E-12	-0.590503357	0.119	0.352	3.92E-08
SRGAP2B.4	Astrocytes	SRGAP2B	1.37E-12	-0.711188381	0.043	0.27	3.94E-08
KCTD12.5	Astrocytes	KCTD12	1.40E-12	-0.964323383	0.065	0.297	4.02E-08
PRRG1.5	Astrocytes	PRRG1	1.47E-12	-0.577606133	0.168	0.391	4.24E-08
NDUFB7.3	Astrocytes	NDUFB7	1.48E-12	0.452513727	0.751	0.549	4.27E-08
HMGCS1.3	Astrocytes	HMGCS1	1.60E-12	0.438454418	0.486	0.255	4.62E-08
NTPCR.2	Astrocytes	NTPCR	1.64E-12	0.338209432	0.454	0.22	4.72E-08
RPS21.5	Astrocytes	RPS21	1.65E-12	-0.582639142	0.643	0.743	4.75E-08
UFC1	Astrocytes	UFC1	1.71E-12	0.403200175	0.589	0.353	4.92E-08
NDUFA13.3	Astrocytes	NDUFA13	1.72E-12	0.35863596	0.627	0.369	4.96E-08
C9orf16.2	Astrocytes	C9orf16	1.77E-12	0.300831481	0.465	0.229	5.10E-08
ATN1.2	Astrocytes	ATN1	1.79E-12	0.385636047	0.443	0.224	5.16E-08
AC118754.1.4	Astrocytes	AC118754.1	1.86E-12	-0.436404477	0.038	0.267	5.37E-08
TREM2.6	Astrocytes	TREM2	1.96E-12	-0.833840416	0.032	0.255	5.64E-08
CH25H.6	Astrocytes	CH25H	2.00E-12	-2.180629755	0.141	0.358	5.76E-08
CCL4.5	Astrocytes	CCL4	2.01E-12	-2.528629099	0.308	0.504	5.80E-08
PSMB5.2	Astrocytes	PSMB5	2.04E-12	0.383311717	0.681	0.454	5.88E-08
ZHX3	Astrocytes	ZHX3	2.14E-12	0.31545975	0.373	0.168	6.16E-08
SNAPIN	Astrocytes	SNAPIN	2.15E-12	0.275464871	0.492	0.244	6.19E-08
FUS.2	Astrocytes	FUS	2.17E-12	-0.473520134	0.719	0.782	6.25E-08
ADD3.4	Astrocytes	ADD3	2.31E-12	0.342494442	0.768	0.465	6.65E-08
NNT-AS1.2	Astrocytes	NNT-AS1	2.31E-12	0.251755332	0.465	0.225	6.67E-08
LDHA.4	Astrocytes	LDHA	2.38E-12	0.315839003	0.524	0.277	6.85E-08
LAP3.1	Astrocytes	LAP3	2.44E-12	0.305508838	0.541	0.286	7.02E-08
RASGRP3.6	Astrocytes	RASGRP3	2.46E-12	-0.453147857	0.043	0.272	7.09E-08
IAH1	Astrocytes	IAH1	2.47E-12	0.369720549	0.53	0.279	7.10E-08
CCL3.5	Astrocytes	CCL3	2.47E-12	-2.359734997	0.319	0.496	7.10E-08
ATP6V1G1.4	Astrocytes	ATP6V1G1	2.55E-12	0.362831824	0.746	0.542	7.35E-08
CD55.4	Astrocytes	CD55	2.66E-12	-0.481721717	0.059	0.295	7.67E-08
VGLL4.2	Astrocytes	VGLL4	2.68E-12	0.258058953	0.449	0.216	7.71E-08
ERBIN.6	Astrocytes	ERBIN	2.75E-12	-0.674754742	0.335	0.501	7.91E-08
BTBD3.3	Astrocytes	BTBD3	2.75E-12	-0.507113916	0.103	0.333	7.92E-08
AKIRIN1.6	Astrocytes	AKIRIN1	2.76E-12	-0.571960068	0.389	0.539	7.94E-08
AUTS2.1	Astrocytes	AUTS2	2.79E-12	0.329351334	0.341	0.148	8.02E-08
CPOX.6	Astrocytes	CPOX	2.80E-12	-0.518943833	0.103	0.329	8.06E-08
DHRS7.2	Astrocytes	DHRS7	2.82E-12	0.322612302	0.649	0.402	8.11E-08
HIPK2.6	Astrocytes	HIPK2	2.85E-12	-0.683737973	0.368	0.522	8.21E-08
DNM3.4	Astrocytes	DNM3	2.87E-12	-0.572740926	0.211	0.422	8.25E-08
UBA52.4	Astrocytes	UBA52	2.87E-12	-0.488835305	0.762	0.826	8.27E-08
AGTPBP1.6	Astrocytes	AGTPBP1	2.90E-12	-0.500101386	0.086	0.32	8.34E-08
SRSF3.2	Astrocytes	SRSF3	2.97E-12	-0.397594442	0.605	0.733	8.56E-08
AP002956.1.5	Astrocytes	AP002956.1	3.10E-12	-0.553292739	0.043	0.268	8.93E-08
NCOA1.1	Astrocytes	NCOA1	3.15E-12	0.286193661	0.432	0.206	9.07E-08
FTH1.6	Astrocytes	FTH1	3.16E-12	-0.383046699	0.973	0.988	9.10E-08
CD22.6	Astrocytes	CD22	3.29E-12	-0.387172242	0.032	0.258	9.46E-08
KIF19.5	Astrocytes	KIF19	3.42E-12	-0.60089023	0.119	0.35	9.84E-08
PRRC2C.1	Astrocytes	PRRC2C	3.60E-12	-0.362167825	0.481	0.654	1.04E-07
PEX2	Astrocytes	PEX2	3.60E-12	0.287447206	0.454	0.22	1.04E-07
RCN2.3	Astrocytes	RCN2	3.60E-12	0.33785667	0.627	0.379	1.04E-07
IFRD1.3	Astrocytes	IFRD1	3.77E-12	-0.832395156	0.259	0.473	1.09E-07
ELAVL3.4	Astrocytes	ELAVL3	3.77E-12	-0.698632013	0.341	0.508	1.09E-07
SPTBN1.5	Astrocytes	SPTBN1	3.89E-12	0.295694933	0.703	0.417	1.12E-07
PTTG1IP.1	Astrocytes	PTTG1IP	3.96E-12	0.332915771	0.622	0.389	1.14E-07
ATP5PD.2	Astrocytes	ATP5PD	4.10E-12	0.399126885	0.714	0.477	1.18E-07
MAP4K5.4	Astrocytes	MAP4K5	4.12E-12	-0.580901005	0.227	0.447	1.19E-07
ACTN4.4	Astrocytes	ACTN4	4.17E-12	-0.530500395	0.227	0.438	1.20E-07
ISCU.3	Astrocytes	ISCU	4.18E-12	0.403511551	0.643	0.382	1.20E-07
NDUFB10.3	Astrocytes	NDUFB10	4.40E-12	0.396607939	0.703	0.517	1.27E-07
UNC5B.4	Astrocytes	UNC5B	4.47E-12	-0.450443235	0.049	0.275	1.29E-07
CCL3L1.5	Astrocytes	CCL3L1	4.73E-12	-2.35449768	0.346	0.514	1.36E-07
LRP2.6	Astrocytes	LRP2	4.75E-12	-0.516600491	0.049	0.27	1.37E-07
GJC2.6	Astrocytes	GJC2	5.00E-12	-0.44623789	0.043	0.265	1.44E-07
CEP170.4	Astrocytes	CEP170	5.17E-12	-0.522019308	0.227	0.437	1.49E-07
PDHA1.1	Astrocytes	PDHA1	5.22E-12	0.310626626	0.373	0.168	1.50E-07
ERI3.2	Astrocytes	ERI3	5.26E-12	0.319001106	0.481	0.242	1.51E-07
RBP7.6	Astrocytes	RBP7	5.36E-12	-0.568705983	0.07	0.297	1.54E-07
SPOP.1	Astrocytes	SPOP	5.47E-12	0.309098034	0.481	0.245	1.58E-07
AFF4.3	Astrocytes	AFF4	5.68E-12	-0.545273583	0.405	0.564	1.64E-07
MALAT1.5	Astrocytes	MALAT1	5.94E-12	-0.259972387	0.941	0.992	1.71E-07
PDE4DIP.4	Astrocytes	PDE4DIP	6.86E-12	0.335578728	0.535	0.285	1.98E-07
GADD45GIP1.3	Astrocytes	GADD45GIP1	6.88E-12	0.442722139	0.654	0.431	1.98E-07
SAT2.1	Astrocytes	SAT2	6.93E-12	0.347036502	0.692	0.46	1.99E-07
CDH19.5	Astrocytes	CDH19	7.12E-12	-0.484077524	0.049	0.271	2.05E-07
DDX3X.2	Astrocytes	DDX3X	7.19E-12	-0.63654293	0.595	0.692	2.07E-07
FDPS.2	Astrocytes	FDPS	7.78E-12	0.374810931	0.573	0.33	2.24E-07
DDIT4.4	Astrocytes	DDIT4	7.93E-12	0.390450164	0.773	0.633	2.28E-07
RAC1.5	Astrocytes	RAC1	8.18E-12	-0.372256639	0.805	0.86	2.35E-07
MT-ND4L	Astrocytes	MT-ND4L	8.42E-12	0.520988063	0.708	0.452	2.43E-07
ITPKB.2	Astrocytes	ITPKB	8.53E-12	0.388473172	0.443	0.221	2.46E-07
ETFB.6	Astrocytes	ETFB	8.91E-12	0.449082272	0.681	0.469	2.57E-07
TMEM167A.3	Astrocytes	TMEM167A	9.53E-12	0.259352573	0.589	0.323	2.75E-07
DUSP10.1	Astrocytes	DUSP10	9.55E-12	-0.453206862	0.038	0.252	2.75E-07
TMEM9B	Astrocytes	TMEM9B	9.93E-12	0.267434139	0.611	0.36	2.86E-07
SERPINB9.5	Astrocytes	SERPINB9	1.02E-11	-0.710294046	0.081	0.296	2.95E-07
VMP1.5	Astrocytes	VMP1	1.03E-11	-0.925391501	0.308	0.485	2.97E-07
CUEDC2.2	Astrocytes	CUEDC2	1.11E-11	0.358406881	0.541	0.308	3.19E-07
CCDC107.2	Astrocytes	CCDC107	1.12E-11	0.29342237	0.395	0.186	3.22E-07
DYNC1H1.6	Astrocytes	DYNC1H1	1.15E-11	-0.498772053	0.438	0.59	3.30E-07
ATG4C.6	Astrocytes	ATG4C	1.31E-11	-0.525831124	0.162	0.373	3.76E-07
SOX2-OT.6	Astrocytes	SOX2-OT	1.34E-11	-1.182097706	0.773	0.637	3.85E-07
MT-ND5.3	Astrocytes	MT-ND5	1.40E-11	0.484937131	0.886	0.843	4.02E-07
RPL37A.5	Astrocytes	RPL37A	1.45E-11	-0.485064531	0.768	0.825	4.18E-07
NACAD.6	Astrocytes	NACAD	1.55E-11	-0.50614258	0.092	0.306	4.47E-07
PLGRKT.1	Astrocytes	PLGRKT	1.73E-11	0.272041145	0.27	0.109	4.98E-07
GLS.3	Astrocytes	GLS	1.79E-11	-0.665427979	0.141	0.358	5.15E-07
DOHH.6	Astrocytes	DOHH	1.84E-11	-0.486981982	0.119	0.342	5.29E-07
ARL6IP5.5	Astrocytes	ARL6IP5	1.89E-11	-0.40573982	0.692	0.76	5.45E-07
LTC4S.6	Astrocytes	LTC4S	1.90E-11	-0.754368804	0.043	0.257	5.48E-07
SEPT8.6	Astrocytes	8-Sep	1.97E-11	-0.773619003	0.53	0.585	5.67E-07
CLIC4.5	Astrocytes	CLIC4	2.12E-11	-0.588255299	0.27	0.469	6.10E-07
NCKAP1.5	Astrocytes	NCKAP1	2.13E-11	0.381368976	0.443	0.223	6.13E-07
SOCS6.6	Astrocytes	SOCS6	2.14E-11	-0.597047631	0.141	0.355	6.18E-07
CSDE1.5	Astrocytes	CSDE1	2.22E-11	-0.468727128	0.454	0.575	6.40E-07
RASGEF1B.5	Astrocytes	RASGEF1B	2.27E-11	-0.523749994	0.043	0.251	6.53E-07
LRRC8B.6	Astrocytes	LRRC8B	2.28E-11	-0.444454533	0.081	0.299	6.58E-07
ANAPC5.6	Astrocytes	ANAPC5	2.37E-11	-0.481411439	0.308	0.479	6.84E-07
PDE8A.5	Astrocytes	PDE8A	2.39E-11	-0.501593756	0.108	0.324	6.88E-07
MRPL20.1	Astrocytes	MRPL20	2.46E-11	0.395693677	0.659	0.43	7.08E-07
SPATA13.4	Astrocytes	SPATA13	2.46E-11	-0.494632092	0.157	0.372	7.09E-07
SRSF11.1	Astrocytes	SRSF11	2.47E-11	-0.429164494	0.595	0.687	7.10E-07
TULP4.6	Astrocytes	TULP4	2.57E-11	-0.52677064	0.232	0.438	7.40E-07
H2AFJ.2	Astrocytes	H2AFJ	2.65E-11	-0.472186124	0.254	0.453	7.64E-07
KTN1.5	Astrocytes	KTN1	2.74E-11	-0.432684631	0.541	0.65	7.90E-07
RPL10A.4	Astrocytes	RPL10A	2.93E-11	-0.461194767	0.714	0.795	8.44E-07
RPS4Y1.2	Astrocytes	RPS4Y1	2.97E-11	0.303565853	0.486	0.255	8.55E-07
TMC6.6	Astrocytes	TMC6	2.98E-11	-0.472261442	0.162	0.376	8.57E-07
FBXO32.6	Astrocytes	FBXO32	2.99E-11	-0.482827854	0.076	0.294	8.60E-07
SEMA3B.6	Astrocytes	SEMA3B	3.18E-11	-0.591327208	0.308	0.478	9.17E-07
MAST3.4	Astrocytes	MAST3	3.39E-11	-0.421694975	0.049	0.26	9.76E-07
SLC25A4.5	Astrocytes	SLC25A4	3.56E-11	0.378212428	0.622	0.411	1.02E-06
NUFIP2	Astrocytes	NUFIP2	3.62E-11	-0.537485155	0.405	0.562	1.04E-06
COBL.4	Astrocytes	COBL	3.79E-11	-0.48831447	0.146	0.349	1.09E-06
GPR183.6	Astrocytes	GPR183	4.02E-11	-1.170179181	0.043	0.254	1.16E-06
KIF21A.2	Astrocytes	KIF21A	4.06E-11	0.258112599	0.411	0.199	1.17E-06
ATF4	Astrocytes	ATF4	4.21E-11	-0.439107634	0.286	0.485	1.21E-06
KIAA1324L.5	Astrocytes	KIAA1324L	4.22E-11	-0.476991873	0.076	0.284	1.21E-06
GAS5.2	Astrocytes	GAS5	4.43E-11	-0.542934682	0.281	0.46	1.28E-06
BBX.6	Astrocytes	BBX	4.78E-11	-0.579449385	0.47	0.584	1.38E-06
KIF13B.6	Astrocytes	KIF13B	4.81E-11	-0.436213553	0.13	0.348	1.38E-06
PDE1A.5	Astrocytes	PDE1A	4.83E-11	-0.425505706	0.059	0.274	1.39E-06
NDUFV1.2	Astrocytes	NDUFV1	4.88E-11	0.355752384	0.562	0.342	1.41E-06
ACTR10.1	Astrocytes	ACTR10	4.88E-11	0.326065096	0.503	0.268	1.41E-06
SHISA4.4	Astrocytes	SHISA4	4.88E-11	0.270390503	0.578	0.321	1.41E-06
SSH2.3	Astrocytes	SSH2	5.13E-11	-0.366634845	0.103	0.321	1.48E-06
MIR181A1HG.4	Astrocytes	MIR181A1HG	5.57E-11	-0.455225365	0.054	0.263	1.60E-06
PINK1.1	Astrocytes	PINK1	5.63E-11	0.284882553	0.351	0.161	1.62E-06
ELF1.5	Astrocytes	ELF1	5.94E-11	-0.458457712	0.227	0.432	1.71E-06
MID1IP1.6	Astrocytes	MID1IP1	6.08E-11	-0.739028767	0.503	0.589	1.75E-06
PGK1	Astrocytes	PGK1	6.19E-11	0.353771425	0.649	0.445	1.78E-06
COL9A3.6	Astrocytes	COL9A3	6.31E-11	-0.445371614	0.092	0.305	1.82E-06
AIF1L.6	Astrocytes	AIF1L	6.43E-11	-0.534053784	0.184	0.382	1.85E-06
SNX1.4	Astrocytes	SNX1	6.43E-11	-0.46225878	0.211	0.408	1.85E-06
METTL7A.2	Astrocytes	METTL7A	6.56E-11	0.371900434	0.751	0.596	1.89E-06
LYPLAL1.2	Astrocytes	LYPLAL1	6.63E-11	0.33439719	0.508	0.272	1.91E-06
DIP2A.3	Astrocytes	DIP2A	6.86E-11	-0.523416346	0.146	0.35	1.98E-06
SKIL.3	Astrocytes	SKIL	6.95E-11	-0.619403637	0.178	0.379	2.00E-06
CTSL.2	Astrocytes	CTSL	7.07E-11	0.362377848	0.67	0.414	2.04E-06
ZBTB7A.2	Astrocytes	ZBTB7A	7.35E-11	-0.506413939	0.243	0.428	2.12E-06
LYRM2	Astrocytes	LYRM2	7.48E-11	0.275265834	0.541	0.3	2.15E-06
GTF2H5.2	Astrocytes	GTF2H5	8.17E-11	0.347209423	0.595	0.351	2.35E-06
PCBP4.4	Astrocytes	PCBP4	8.33E-11	-0.514244486	0.184	0.386	2.40E-06
EMC6.1	Astrocytes	EMC6	8.39E-11	0.352365389	0.557	0.316	2.42E-06
BTG3.5	Astrocytes	BTG3	8.71E-11	-0.494251754	0.13	0.34	2.51E-06
MIS18BP1.4	Astrocytes	MIS18BP1	8.91E-11	-0.736820481	0.065	0.266	2.57E-06
TPM3.5	Astrocytes	TPM3	9.38E-11	-0.408303539	0.351	0.515	2.70E-06
POU3F2.4	Astrocytes	POU3F2	9.84E-11	0.261955044	0.432	0.214	2.83E-06
PACS2.6	Astrocytes	PACS2	1.00E-10	-0.49583369	0.259	0.447	2.89E-06
CLN8.3	Astrocytes	CLN8	1.08E-10	-0.467797694	0.157	0.356	3.10E-06
RPL18A.4	Astrocytes	RPL18A	1.17E-10	-0.383832865	0.768	0.837	3.36E-06
TPRN.6	Astrocytes	TPRN	1.18E-10	-0.487897788	0.097	0.296	3.41E-06
EEF1B2.3	Astrocytes	EEF1B2	1.19E-10	-0.553661534	0.497	0.621	3.42E-06
RAB5A.3	Astrocytes	RAB5A	1.26E-10	0.323264305	0.578	0.338	3.62E-06
TCEAL7.3	Astrocytes	TCEAL7	1.30E-10	-0.487437735	0.168	0.366	3.73E-06
NDUFB2.2	Astrocytes	NDUFB2	1.32E-10	0.359732021	0.8	0.616	3.81E-06
PPP1R15B.2	Astrocytes	PPP1R15B	1.32E-10	-0.511533295	0.157	0.356	3.81E-06
SPECC1.5	Astrocytes	SPECC1	1.34E-10	-0.425619552	0.384	0.549	3.86E-06
REL.4	Astrocytes	REL	1.45E-10	-0.663612741	0.081	0.283	4.17E-06
LIFR.4	Astrocytes	LIFR	1.45E-10	0.37765891	0.686	0.417	4.19E-06
SRA1	Astrocytes	SRA1	1.47E-10	0.285529837	0.384	0.186	4.24E-06
LIMCH1.5	Astrocytes	LIMCH1	1.48E-10	-0.690089881	0.341	0.475	4.27E-06
FAM133B.1	Astrocytes	FAM133B	1.51E-10	-0.49776287	0.384	0.546	4.36E-06
LTBP3.2	Astrocytes	LTBP3	1.60E-10	0.324026392	0.427	0.222	4.60E-06
CLNS1A.1	Astrocytes	CLNS1A	1.60E-10	0.338120388	0.551	0.323	4.61E-06
RPS12.5	Astrocytes	RPS12	1.61E-10	-0.507193078	0.8	0.893	4.65E-06
FAM204A	Astrocytes	FAM204A	1.68E-10	0.422871002	0.53	0.304	4.84E-06
PPP3CA.3	Astrocytes	PPP3CA	1.71E-10	0.262514541	0.486	0.263	4.93E-06
SDHB	Astrocytes	SDHB	1.90E-10	0.305845126	0.562	0.329	5.46E-06
UBL5.3	Astrocytes	UBL5	1.92E-10	0.422627236	0.789	0.635	5.54E-06
MVB12B.6	Astrocytes	MVB12B	1.98E-10	-0.473926119	0.146	0.345	5.69E-06
PRKAR1A.3	Astrocytes	PRKAR1A	2.04E-10	-0.390297128	0.389	0.541	5.88E-06
SNHG29.3	Astrocytes	SNHG29	2.06E-10	0.393751984	0.719	0.499	5.92E-06
NDFIP1.3	Astrocytes	NDFIP1	2.10E-10	0.364066058	0.686	0.492	6.06E-06
C3.6	Astrocytes	C3	2.12E-10	-0.805725071	0.07	0.277	6.10E-06
AC027290.2.1	Astrocytes	AC027290.2	2.16E-10	-0.47751762	0.092	0.297	6.21E-06
ATM.3	Astrocytes	ATM	2.20E-10	-0.535263722	0.314	0.487	6.34E-06
UBB.6	Astrocytes	UBB	2.21E-10	-0.417516334	0.919	0.942	6.36E-06
ETNK1.1	Astrocytes	ETNK1	2.35E-10	-0.441713324	0.211	0.41	6.76E-06
PRDM2	Astrocytes	PRDM2	2.51E-10	-0.465044691	0.184	0.386	7.24E-06
RPS11.5	Astrocytes	RPS11	2.52E-10	-0.489579527	0.751	0.819	7.26E-06
PSMD6	Astrocytes	PSMD6	2.59E-10	0.359819149	0.465	0.253	7.45E-06
NENF.6	Astrocytes	NENF	2.62E-10	-0.607922176	0.546	0.61	7.54E-06
TRIM2.6	Astrocytes	TRIM2	2.81E-10	-0.812818329	0.541	0.566	8.09E-06
PTPRE.6	Astrocytes	PTPRE	3.08E-10	-0.479529942	0.108	0.305	8.87E-06
RAPGEF3.2	Astrocytes	RAPGEF3	3.16E-10	0.307600963	0.362	0.178	9.10E-06
GCA.6	Astrocytes	GCA	3.17E-10	-0.352050647	0.227	0.418	9.12E-06
SLC25A3.1	Astrocytes	SLC25A3	3.23E-10	0.378406596	0.778	0.687	9.30E-06
MAP1B.6	Astrocytes	MAP1B	3.25E-10	-0.672436091	0.459	0.55	9.37E-06
FTL.6	Astrocytes	FTL	3.26E-10	-0.660719847	0.957	0.981	9.38E-06
NR4A2.4	Astrocytes	NR4A2	3.38E-10	-0.902470575	0.081	0.274	9.73E-06
PPFIA2.4	Astrocytes	PPFIA2	3.54E-10	-0.452818158	0.07	0.27	1.02E-05
OST4.3	Astrocytes	OST4	3.58E-10	0.335088299	0.697	0.464	1.03E-05
RUFY2.6	Astrocytes	RUFY2	4.08E-10	-0.484459003	0.2	0.396	1.17E-05
PAFAH1B2.3	Astrocytes	PAFAH1B2	4.11E-10	-0.460169442	0.222	0.401	1.18E-05
PHLDA3.6	Astrocytes	PHLDA3	4.30E-10	-0.594493065	0.33	0.478	1.24E-05
FOPNL	Astrocytes	FOPNL	4.51E-10	0.342755745	0.335	0.155	1.30E-05
SRSF5	Astrocytes	SRSF5	4.51E-10	-0.372082462	0.703	0.8	1.30E-05
HSPA8.4	Astrocytes	HSPA8	4.95E-10	-0.594791781	0.778	0.856	1.42E-05
RFFL.6	Astrocytes	RFFL	5.41E-10	-0.453689811	0.103	0.29	1.56E-05
TMBIM6.2	Astrocytes	TMBIM6	5.42E-10	0.310504702	0.865	0.798	1.56E-05
CHMP4B	Astrocytes	CHMP4B	5.43E-10	0.323367943	0.443	0.237	1.56E-05
STRN.6	Astrocytes	STRN	5.51E-10	-0.487251688	0.168	0.359	1.59E-05
ALKBH7.4	Astrocytes	ALKBH7	5.87E-10	0.45321507	0.6	0.414	1.69E-05
RPL11.4	Astrocytes	RPL11	6.04E-10	-0.431995543	0.876	0.912	1.74E-05
DICER1.6	Astrocytes	DICER1	6.29E-10	-0.53210879	0.33	0.488	1.81E-05
CHD7.2	Astrocytes	CHD7	6.39E-10	-0.396758324	0.146	0.348	1.84E-05
DCTN2.2	Astrocytes	DCTN2	6.47E-10	0.255165337	0.605	0.361	1.86E-05
FNIP1.2	Astrocytes	FNIP1	6.76E-10	-0.463043093	0.314	0.473	1.95E-05
C9orf3.5	Astrocytes	C9orf3	7.65E-10	-0.41899876	0.124	0.325	2.20E-05
LAPTM4B.2	Astrocytes	LAPTM4B	7.93E-10	0.289708729	0.405	0.208	2.28E-05
CFL2.6	Astrocytes	CFL2	7.95E-10	-0.637744273	0.562	0.603	2.29E-05
ENPP4.6	Astrocytes	ENPP4	8.36E-10	-0.547183997	0.222	0.396	2.41E-05
NFKBIA.5	Astrocytes	NFKBIA	8.50E-10	-1.26418622	0.724	0.766	2.45E-05
MT-ND4.4	Astrocytes	MT-ND4	8.53E-10	0.388222766	0.973	0.972	2.46E-05
ZC3H13.6	Astrocytes	ZC3H13	8.57E-10	-0.521081427	0.351	0.499	2.47E-05
YWHAH.3	Astrocytes	YWHAH	9.25E-10	-0.71448039	0.286	0.439	2.66E-05
SPCS1.2	Astrocytes	SPCS1	9.61E-10	0.362875598	0.746	0.616	2.77E-05
SRSF9.1	Astrocytes	SRSF9	9.88E-10	0.324504127	0.627	0.402	2.85E-05
YIPF3.1	Astrocytes	YIPF3	1.00E-09	0.344740249	0.541	0.32	2.88E-05
FAR1.6	Astrocytes	FAR1	1.01E-09	-0.493371667	0.286	0.451	2.90E-05
NFASC.6	Astrocytes	NFASC	1.07E-09	-0.550981463	0.286	0.459	3.07E-05
EEF2.2	Astrocytes	EEF2	1.13E-09	-0.308115391	0.595	0.697	3.25E-05
CDC26.1	Astrocytes	CDC26	1.13E-09	0.270706323	0.281	0.123	3.26E-05
RAB18.2	Astrocytes	RAB18	1.18E-09	0.378596963	0.541	0.32	3.39E-05
FOXN2.4	Astrocytes	FOXN2	1.23E-09	-0.444638501	0.2	0.382	3.56E-05
COL4A5.6	Astrocytes	COL4A5	1.44E-09	-0.551844051	0.151	0.334	4.16E-05
NPC1.6	Astrocytes	NPC1	1.50E-09	-0.544076766	0.27	0.421	4.31E-05
NDUFB1.3	Astrocytes	NDUFB1	1.52E-09	0.367724858	0.632	0.389	4.37E-05
SGMS1.3	Astrocytes	SGMS1	1.60E-09	-0.411684807	0.103	0.288	4.60E-05
PPP4C	Astrocytes	PPP4C	1.63E-09	0.279824634	0.438	0.23	4.69E-05
SCP2.2	Astrocytes	SCP2	1.66E-09	0.331337366	0.659	0.419	4.79E-05
RAB21.2	Astrocytes	RAB21	1.67E-09	-0.442972934	0.314	0.484	4.80E-05
IRF2BP2.2	Astrocytes	IRF2BP2	1.67E-09	-0.486515	0.362	0.503	4.81E-05
YWHAG.2	Astrocytes	YWHAG	1.72E-09	-0.418532537	0.205	0.392	4.94E-05
POLR2A.1	Astrocytes	POLR2A	1.73E-09	-0.442722272	0.162	0.357	4.97E-05
NR4A1.5	Astrocytes	NR4A1	1.73E-09	-1.280475789	0.189	0.362	4.97E-05
UBAC1	Astrocytes	UBAC1	1.80E-09	0.327101468	0.411	0.212	5.17E-05
PNN.5	Astrocytes	PNN	1.84E-09	-0.480927387	0.508	0.622	5.31E-05
SF1.1	Astrocytes	SF1	1.86E-09	-0.399189454	0.643	0.717	5.37E-05
LRRC8D.4	Astrocytes	LRRC8D	1.88E-09	-0.413173185	0.103	0.286	5.41E-05
NIPA1.6	Astrocytes	NIPA1	1.95E-09	-0.467717659	0.141	0.323	5.63E-05
RPL4.2	Astrocytes	RPL4	1.97E-09	-0.383471596	0.524	0.604	5.67E-05
ZNF207.3	Astrocytes	ZNF207	2.00E-09	-0.468271398	0.416	0.548	5.77E-05
UBE2D3.2	Astrocytes	UBE2D3	2.04E-09	-0.391095801	0.578	0.652	5.87E-05
RICTOR.3	Astrocytes	RICTOR	2.10E-09	-0.44769646	0.211	0.39	6.05E-05
HNRNPH1.1	Astrocytes	HNRNPH1	2.12E-09	-0.428981405	0.578	0.694	6.09E-05
C19orf53.2	Astrocytes	C19orf53	2.20E-09	0.351234415	0.686	0.495	6.32E-05
ATP6V0E1.2	Astrocytes	ATP6V0E1	2.20E-09	0.393715758	0.751	0.558	6.35E-05
SOD1.4	Astrocytes	SOD1	2.21E-09	0.300359697	0.843	0.717	6.36E-05
MOSPD2.6	Astrocytes	MOSPD2	2.47E-09	-0.530134781	0.211	0.373	7.11E-05
WAC.1	Astrocytes	WAC	2.64E-09	-0.423703571	0.357	0.502	7.60E-05
SNU13.2	Astrocytes	SNU13	2.64E-09	0.378850407	0.632	0.416	7.61E-05
ERGIC3	Astrocytes	ERGIC3	2.65E-09	0.340313876	0.443	0.243	7.62E-05
TCP1.2	Astrocytes	TCP1	2.71E-09	-0.524511352	0.422	0.539	7.81E-05
TMEM206.5	Astrocytes	TMEM206	2.76E-09	-0.304108673	0.135	0.324	7.96E-05
BHLHE41.6	Astrocytes	BHLHE41	2.93E-09	-0.811290564	0.492	0.579	8.45E-05
ZFP36.6	Astrocytes	ZFP36	3.01E-09	-1.364000458	0.368	0.506	8.66E-05
DYNC1I2.6	Astrocytes	DYNC1I2	3.08E-09	-0.534841852	0.557	0.601	8.87E-05
CHD1.2	Astrocytes	CHD1	3.16E-09	-0.444703569	0.114	0.297	9.12E-05
PSD3.4	Astrocytes	PSD3	3.22E-09	-0.538574548	0.222	0.39	9.27E-05
SEM1.3	Astrocytes	SEM1	3.36E-09	0.285012377	0.649	0.421	9.69E-05
YWHAB.2	Astrocytes	YWHAB	3.37E-09	-0.375359171	0.654	0.73	9.71E-05
RPSA.2	Astrocytes	RPSA	3.54E-09	-0.273089429	0.719	0.767	0.000102017
MGMT	Astrocytes	MGMT	3.56E-09	0.281226029	0.481	0.259	0.000102669
HNMT.1	Astrocytes	HNMT	3.58E-09	0.319347433	0.292	0.134	0.000102981
EIF3A	Astrocytes	EIF3A	3.62E-09	-0.422270181	0.27	0.439	0.000104233
COPA.2	Astrocytes	COPA	3.81E-09	-0.43314066	0.319	0.467	0.000109693
CYLD.5	Astrocytes	CYLD	3.85E-09	-0.455547895	0.173	0.354	0.000110962
IDH3G	Astrocytes	IDH3G	3.88E-09	0.275918341	0.481	0.26	0.000111721
PCF11.2	Astrocytes	PCF11	4.04E-09	-0.455895875	0.335	0.484	0.00011648
SUMO2.4	Astrocytes	SUMO2	4.14E-09	0.338336672	0.822	0.742	0.000119102
UQCRB.3	Astrocytes	UQCRB	4.30E-09	0.389000361	0.8	0.675	0.000123889
TJAP1.6	Astrocytes	TJAP1	4.42E-09	-0.365812208	0.086	0.269	0.0001273
RPS28.5	Astrocytes	RPS28	4.44E-09	-0.483273876	0.805	0.847	0.000127749
DIXDC1.6	Astrocytes	DIXDC1	4.46E-09	-0.478557988	0.173	0.347	0.00012848
NHP2.3	Astrocytes	NHP2	4.47E-09	0.263217381	0.6	0.367	0.000128778
RRBP1.5	Astrocytes	RRBP1	4.62E-09	-0.435094505	0.286	0.45	0.000132969
LITAF.6	Astrocytes	LITAF	4.71E-09	-0.506537448	0.335	0.468	0.000135642
ZBTB16.2	Astrocytes	ZBTB16	4.82E-09	-0.453686739	0.314	0.458	0.000138854
VWA1.5	Astrocytes	VWA1	5.13E-09	-0.567114947	0.346	0.475	0.000147716
TBCA.3	Astrocytes	TBCA	5.33E-09	0.31426841	0.724	0.506	0.000153596
SERINC5.4	Astrocytes	SERINC5	5.44E-09	-0.505262373	0.249	0.412	0.00015661
TMTC2.6	Astrocytes	TMTC2	6.12E-09	-0.493329235	0.151	0.323	0.000176363
MLF1	Astrocytes	MLF1	6.14E-09	0.272503309	0.33	0.16	0.000176983
HLA-DPB1.6	Astrocytes	HLA-DPB1	6.18E-09	-0.94477885	0.135	0.304	0.000177987
RPL27A.5	Astrocytes	RPL27A	6.40E-09	-0.389748362	0.632	0.7	0.000184341
HABP4	Astrocytes	HABP4	6.62E-09	0.279789932	0.308	0.143	0.000190691
LRRTM2.5	Astrocytes	LRRTM2	6.97E-09	-0.346001206	0.092	0.276	0.000200734
NDUFC2.3	Astrocytes	NDUFC2	7.04E-09	0.298179577	0.757	0.548	0.000202649
MZT2B.2	Astrocytes	MZT2B	7.04E-09	0.367106158	0.719	0.517	0.000202736
TACC1.6	Astrocytes	TACC1	7.15E-09	-0.437292959	0.508	0.587	0.000206076
HYI	Astrocytes	HYI	7.22E-09	0.310742077	0.362	0.182	0.000207921
MICOS10.2	Astrocytes	MICOS10	7.27E-09	0.256365381	0.551	0.333	0.000209378
NUCB2.2	Astrocytes	NUCB2	7.34E-09	0.259319515	0.265	0.119	0.000211292
SUCLG1.2	Astrocytes	SUCLG1	7.39E-09	0.300136478	0.551	0.329	0.000212843
HNRNPH3	Astrocytes	HNRNPH3	7.43E-09	-0.349551665	0.443	0.567	0.000213966
NCBP3.3	Astrocytes	NCBP3	7.49E-09	-0.430353446	0.157	0.336	0.000215737
TRA2A.1	Astrocytes	TRA2A	7.79E-09	-0.453407815	0.389	0.519	0.000224289
PLEKHG3.6	Astrocytes	PLEKHG3	7.92E-09	-0.289206242	0.119	0.313	0.000228141
CXCL8.4	Astrocytes	CXCL8	8.11E-09	-1.835020455	0.081	0.261	0.000233607
NCOA3.4	Astrocytes	NCOA3	8.13E-09	-0.447360037	0.097	0.279	0.000234124
PPP4R2.5	Astrocytes	PPP4R2	8.19E-09	-0.356650323	0.297	0.459	0.000235966
RSRP1.2	Astrocytes	RSRP1	8.57E-09	-0.498284072	0.649	0.685	0.000246785
ATP5F1E	Astrocytes	ATP5F1E	8.68E-09	0.349995541	0.854	0.801	0.000249991
C3orf14	Astrocytes	C3orf14	8.87E-09	0.258363083	0.346	0.165	0.000255546
DAZAP2.4	Astrocytes	DAZAP2	1.06E-08	-0.347327376	0.573	0.646	0.000304707
TAOK1.5	Astrocytes	TAOK1	1.09E-08	-0.482168911	0.4	0.524	0.000313324
OSBPL1A.6	Astrocytes	OSBPL1A	1.10E-08	-0.605966184	0.568	0.589	0.000315617
SMAD7.3	Astrocytes	SMAD7	1.10E-08	-0.398251016	0.108	0.288	0.00031577
TOMM7.1	Astrocytes	TOMM7	1.11E-08	0.36423417	0.757	0.566	0.000320177
SF3B1.1	Astrocytes	SF3B1	1.14E-08	-0.309238119	0.546	0.639	0.000327848
RAD21.4	Astrocytes	RAD21	1.16E-08	-0.450144363	0.492	0.561	0.000335106
MBNL1.1	Astrocytes	MBNL1	1.17E-08	-0.447701631	0.373	0.503	0.000337725
ARL4A.4	Astrocytes	ARL4A	1.18E-08	-0.475749769	0.081	0.264	0.000338565
XIST.4	Astrocytes	XIST	1.26E-08	-0.650006586	0.211	0.411	0.000362441
NDUFA3.3	Astrocytes	NDUFA3	1.34E-08	0.399517145	0.649	0.41	0.000384904
CNPY3.5	Astrocytes	CNPY3	1.34E-08	-0.587441754	0.173	0.341	0.00038531
HNRNPC.1	Astrocytes	HNRNPC	1.34E-08	-0.321271078	0.627	0.7	0.000387202
DNAJB2.6	Astrocytes	DNAJB2	1.49E-08	-0.541676644	0.422	0.515	0.000428196
MIGA1.6	Astrocytes	MIGA1	1.50E-08	-0.337126396	0.286	0.437	0.000431634
NOP10.2	Astrocytes	NOP10	1.51E-08	0.317395449	0.562	0.334	0.000434722
ROGDI.5	Astrocytes	ROGDI	1.52E-08	-0.545715183	0.351	0.461	0.00043859
ELOB.3	Astrocytes	ELOB	1.55E-08	0.282344392	0.805	0.659	0.000447788
VEZF1.3	Astrocytes	VEZF1	1.65E-08	-0.459500911	0.286	0.432	0.000476237
PPP2CB.2	Astrocytes	PPP2CB	1.65E-08	0.364710407	0.632	0.413	0.000476623
TAF1D.3	Astrocytes	TAF1D	1.78E-08	-0.428478589	0.33	0.475	0.000511965
LAMP1.5	Astrocytes	LAMP1	1.79E-08	-0.391709455	0.643	0.681	0.000515266
KLF4.5	Astrocytes	KLF4	1.92E-08	-0.644041473	0.081	0.252	0.000552555
APBB1.6	Astrocytes	APBB1	1.97E-08	-0.500282736	0.292	0.427	0.00056648
RBM25.2	Astrocytes	RBM25	2.05E-08	-0.341248461	0.557	0.646	0.0005897
PRNP.4	Astrocytes	PRNP	2.10E-08	0.316462579	0.8	0.638	0.000605142
MLF2.4	Astrocytes	MLF2	2.17E-08	0.29760588	0.638	0.448	0.00062636
PTK2.5	Astrocytes	PTK2	2.19E-08	-0.498389824	0.378	0.495	0.000631175
PPP2R2A.2	Astrocytes	PPP2R2A	2.19E-08	-0.426406188	0.286	0.429	0.000631739
DENND5A.6	Astrocytes	DENND5A	2.28E-08	-0.491760501	0.281	0.419	0.000656673
KLF3.1	Astrocytes	KLF3	2.38E-08	-0.43675174	0.259	0.415	0.000684384
RASSF4.3	Astrocytes	RASSF4	2.38E-08	0.303196299	0.741	0.55	0.000686881
PPP2R1A.3	Astrocytes	PPP2R1A	2.44E-08	0.26226464	0.519	0.303	0.000701754
IRS2.5	Astrocytes	IRS2	2.47E-08	-0.604416373	0.324	0.465	0.000710616
SNHG8.4	Astrocytes	SNHG8	2.53E-08	-0.437438103	0.216	0.395	0.000728542
CHD2.4	Astrocytes	CHD2	2.55E-08	-0.481337609	0.222	0.395	0.000733848
EPN2.6	Astrocytes	EPN2	2.55E-08	-0.51313574	0.368	0.48	0.000734952
PFDN2.4	Astrocytes	PFDN2	2.65E-08	-0.398336727	0.541	0.6	0.000762291
RPS27A.5	Astrocytes	RPS27A	2.67E-08	-0.424611752	0.859	0.902	0.000768265
KLHL32.6	Astrocytes	KLHL32	2.68E-08	-0.47480895	0.141	0.299	0.000772352
BRSK1.4	Astrocytes	BRSK1	2.69E-08	-0.384848338	0.081	0.251	0.000773665
NCL	Astrocytes	NCL	2.81E-08	-0.375575257	0.6	0.679	0.000809032
ACSL3.3	Astrocytes	ACSL3	2.84E-08	0.286006735	0.686	0.504	0.000817018
CDV3.2	Astrocytes	CDV3	3.10E-08	-0.36446235	0.238	0.404	0.000892684
SRRM1.1	Astrocytes	SRRM1	3.17E-08	-0.321720503	0.578	0.669	0.000912641
APEX1.2	Astrocytes	APEX1	3.22E-08	0.319494379	0.584	0.389	0.000928258
CPD.4	Astrocytes	CPD	3.22E-08	-0.395352699	0.141	0.308	0.00092869
CDC42SE2.6	Astrocytes	CDC42SE2	3.53E-08	-0.410599655	0.249	0.409	0.001017686
ANKRD11	Astrocytes	ANKRD11	3.73E-08	-0.452212951	0.389	0.515	0.001073982
WBP2.4	Astrocytes	WBP2	3.82E-08	0.270692069	0.719	0.492	0.00109955
GUK1.3	Astrocytes	GUK1	4.32E-08	0.379328453	0.708	0.571	0.001242966
STARD3NL.1	Astrocytes	STARD3NL	4.33E-08	0.254567329	0.384	0.199	0.001246018
SERTAD2	Astrocytes	SERTAD2	4.38E-08	-0.379570328	0.086	0.251	0.001262588
UQCRQ.3	Astrocytes	UQCRQ	4.41E-08	0.345904196	0.686	0.514	0.001269538
COMT.2	Astrocytes	COMT	4.41E-08	0.394699655	0.741	0.567	0.001269814
PHB2	Astrocytes	PHB2	4.44E-08	0.333557295	0.541	0.317	0.001278498
DNAJB6.6	Astrocytes	DNAJB6	4.45E-08	-0.435525337	0.6	0.665	0.001281827
BCLAF1	Astrocytes	BCLAF1	4.81E-08	-0.332926642	0.346	0.492	0.001385624
ZNHIT1.2	Astrocytes	ZNHIT1	4.98E-08	0.389866978	0.659	0.459	0.001435162
RBM8A	Astrocytes	RBM8A	5.17E-08	-0.363138615	0.432	0.543	0.001490298
NDUFS5.4	Astrocytes	NDUFS5	5.18E-08	0.280905455	0.714	0.55	0.001491403
IGSF8.6	Astrocytes	IGSF8	5.19E-08	-0.526099927	0.292	0.416	0.001494378
CBX4	Astrocytes	CBX4	5.30E-08	-0.400066251	0.103	0.264	0.001527519
PIGT.5	Astrocytes	PIGT	5.77E-08	-0.372504893	0.189	0.352	0.001662104
MAP3K11.4	Astrocytes	MAP3K11	5.78E-08	-0.372592049	0.114	0.279	0.001666192
PCDH9.6	Astrocytes	PCDH9	6.25E-08	-0.902167283	0.816	0.635	0.001799199
PUF60.2	Astrocytes	PUF60	6.33E-08	0.359283002	0.605	0.414	0.001823415
EIF4A1.2	Astrocytes	EIF4A1	6.47E-08	-0.3600403	0.092	0.261	0.001864986
NASP.4	Astrocytes	NASP	6.66E-08	-0.427239366	0.443	0.538	0.001917397
FAM102A.6	Astrocytes	FAM102A	6.92E-08	-0.435605204	0.205	0.359	0.001993016
CDC42SE1.1	Astrocytes	CDC42SE1	7.08E-08	-0.453447018	0.276	0.412	0.002039965
EFHD1.5	Astrocytes	EFHD1	7.20E-08	-0.683295635	0.627	0.59	0.002072793
RPLP0.4	Astrocytes	RPLP0	7.36E-08	-0.357998167	0.6	0.668	0.002118794
FAM13B.2	Astrocytes	FAM13B	7.81E-08	-0.32739247	0.103	0.275	0.002248531
DHCR24.6	Astrocytes	DHCR24	8.15E-08	-0.470624976	0.151	0.315	0.002348012
SEPT4.6	Astrocytes	4-Sep	8.17E-08	-0.651357343	0.654	0.614	0.002352899
RNF144A.5	Astrocytes	RNF144A	8.19E-08	-0.425658238	0.135	0.292	0.002357945
DNAJB4.4	Astrocytes	DNAJB4	8.25E-08	-0.700714802	0.27	0.403	0.002375206
TFEB.5	Astrocytes	TFEB	8.32E-08	-0.367759662	0.141	0.308	0.002396772
CD46.4	Astrocytes	CD46	8.49E-08	-0.409952972	0.33	0.467	0.002444879
AGPAT3.2	Astrocytes	AGPAT3	8.63E-08	0.263681214	0.378	0.209	0.002484947
MGAT4A.4	Astrocytes	MGAT4A	9.20E-08	-0.415695362	0.103	0.263	0.002648697
COX7A2.3	Astrocytes	COX7A2	9.30E-08	0.337092998	0.741	0.584	0.002677436
ATP11A.5	Astrocytes	ATP11A	9.39E-08	-0.377069472	0.141	0.305	0.002705091
EMC2.4	Astrocytes	EMC2	9.54E-08	0.250601018	0.659	0.425	0.00274645
SNRPE.1	Astrocytes	SNRPE	9.76E-08	0.268863471	0.438	0.25	0.002811908
RIF1.5	Astrocytes	RIF1	9.87E-08	-0.465836797	0.314	0.443	0.002841971
RPS3A.5	Astrocytes	RPS3A	1.04E-07	-0.392025551	0.757	0.81	0.0029837
RPS15A.3	Astrocytes	RPS15A	1.11E-07	-0.422405642	0.768	0.856	0.003185331
SGK3.6	Astrocytes	SGK3	1.29E-07	-0.441269444	0.33	0.45	0.003704829
DOCK4.5	Astrocytes	DOCK4	1.36E-07	-0.453008473	0.303	0.447	0.003916025
TRAPPC1	Astrocytes	TRAPPC1	1.38E-07	0.32026512	0.562	0.367	0.003983572
SEC11C.4	Astrocytes	SEC11C	1.40E-07	0.32031166	0.686	0.513	0.004032864
YWHAE.4	Astrocytes	YWHAE	1.41E-07	0.32176295	0.897	0.776	0.004055042
DYNLL2.1	Astrocytes	DYNLL2	1.44E-07	-0.355846811	0.2	0.356	0.004138091
TMEM208.1	Astrocytes	TMEM208	1.54E-07	0.251332652	0.47	0.27	0.004424261
RPS14.5	Astrocytes	RPS14	1.71E-07	-0.367935721	0.87	0.923	0.004936603
MT-CO2.5	Astrocytes	MT-CO2	1.74E-07	0.308903575	0.978	0.972	0.00500832
CREBRF	Astrocytes	CREBRF	1.74E-07	-0.457290768	0.341	0.459	0.005015984
PTPN11.5	Astrocytes	PTPN11	1.78E-07	-0.363135361	0.265	0.399	0.005131662
COL9A2.5	Astrocytes	COL9A2	1.88E-07	-0.379415592	0.189	0.347	0.005408627
SNHG6	Astrocytes	SNHG6	1.95E-07	-0.324834122	0.411	0.53	0.005620331
DCTN1.5	Astrocytes	DCTN1	2.02E-07	-0.295343989	0.168	0.33	0.005822486
RPL36.4	Astrocytes	RPL36	2.24E-07	-0.390751858	0.741	0.817	0.00644109
MAP1A.5	Astrocytes	MAP1A	2.29E-07	-0.544056658	0.286	0.401	0.006583962
EIF3I.2	Astrocytes	EIF3I	2.36E-07	0.253502542	0.562	0.34	0.006811643
SNHG1.2	Astrocytes	SNHG1	2.42E-07	-0.435988572	0.141	0.294	0.006982977
SERINC3.5	Astrocytes	SERINC3	2.43E-07	-0.416369639	0.384	0.481	0.006991684
TOMM20.2	Astrocytes	TOMM20	2.53E-07	-0.362148153	0.546	0.597	0.007276868
MAPK8IP1.6	Astrocytes	MAPK8IP1	2.54E-07	-0.439602971	0.292	0.415	0.007314513
RPLP2.5	Astrocytes	RPLP2	2.64E-07	-0.412905961	0.816	0.841	0.007615119
DDR1.4	Astrocytes	DDR1	2.65E-07	0.310405184	0.584	0.36	0.007620173
STK39.3	Astrocytes	STK39	2.67E-07	-0.340177307	0.114	0.267	0.007695042
COPS6.2	Astrocytes	COPS6	2.91E-07	0.28078917	0.589	0.374	0.008373699
GATAD1.1	Astrocytes	GATAD1	3.16E-07	-0.396143138	0.384	0.493	0.009090491
AC009041.2.6	Astrocytes	AC009041.2	3.24E-07	-0.505533714	0.249	0.388	0.009336215
KAZN.5	Astrocytes	KAZN	3.35E-07	-0.400521128	0.162	0.314	0.009657814
ARL1.2	Astrocytes	ARL1	3.35E-07	0.254564838	0.427	0.249	0.009659874
IQGAP1.5	Astrocytes	IQGAP1	3.43E-07	-0.391926289	0.238	0.374	0.009871602
SEMA6A.5	Astrocytes	SEMA6A	3.75E-07	-0.508495018	0.33	0.441	0.01079434
YWHAQ.6	Astrocytes	YWHAQ	3.78E-07	-0.428390845	0.676	0.675	0.010887064
ACAP2	Astrocytes	ACAP2	3.91E-07	0.263326072	0.524	0.331	0.011264103
RPL36A.2	Astrocytes	RPL36A	4.08E-07	-0.377810277	0.13	0.282	0.011750261
BCL2L1.5	Astrocytes	BCL2L1	4.12E-07	-0.381482136	0.173	0.32	0.011878481
SLC11A2.6	Astrocytes	SLC11A2	4.13E-07	-0.437723916	0.292	0.41	0.011884461
CLCN4.6	Astrocytes	CLCN4	4.23E-07	-0.384938429	0.146	0.294	0.01219008
HIST1H2AC.5	Astrocytes	HIST1H2AC	4.46E-07	-0.486631787	0.216	0.359	0.01284283
MCL1.4	Astrocytes	MCL1	4.59E-07	-0.866615237	0.427	0.502	0.013219032
YME1L1.2	Astrocytes	YME1L1	4.77E-07	-0.541966282	0.303	0.428	0.013742356
ADAM10.2	Astrocytes	ADAM10	5.05E-07	-0.353631599	0.205	0.353	0.014536792
UVRAG.2	Astrocytes	UVRAG	5.31E-07	-0.364916295	0.141	0.291	0.015286957
ANP32B.2	Astrocytes	ANP32B	5.39E-07	-0.321128175	0.265	0.401	0.015522577
BPTF.2	Astrocytes	BPTF	5.45E-07	-0.419636699	0.411	0.504	0.015709159
ITGB1.5	Astrocytes	ITGB1	5.46E-07	-0.414836957	0.286	0.412	0.015718312
NDUFB11.2	Astrocytes	NDUFB11	5.51E-07	0.295987382	0.686	0.517	0.015872695
METTL5	Astrocytes	METTL5	5.67E-07	0.253616306	0.427	0.247	0.016321865
LINC00844.6	Astrocytes	LINC00844	5.71E-07	-0.751365964	0.562	0.565	0.016456769
YTHDC1	Astrocytes	YTHDC1	6.16E-07	-0.379689368	0.303	0.429	0.017732719
SRSF2.2	Astrocytes	SRSF2	6.17E-07	-0.406100432	0.605	0.659	0.017759531
AP2M1.3	Astrocytes	AP2M1	6.24E-07	0.266488791	0.676	0.464	0.017974799
MPP5.6	Astrocytes	MPP5	6.32E-07	-0.350579973	0.205	0.344	0.018207497
RPL35.5	Astrocytes	RPL35	6.53E-07	-0.271964906	0.714	0.779	0.018795018
PLXNB1.5	Astrocytes	PLXNB1	6.60E-07	0.257735199	0.476	0.279	0.019008521
PSMA3	Astrocytes	PSMA3	6.71E-07	0.25025626	0.546	0.332	0.019332761
PFN1.2	Astrocytes	PFN1	7.04E-07	-0.25431692	0.697	0.761	0.020285394
AKAP6.5	Astrocytes	AKAP6	7.16E-07	-0.397685946	0.162	0.308	0.020612828
CNDP2.5	Astrocytes	CNDP2	7.56E-07	-0.348352661	0.432	0.529	0.021775889
PURA.3	Astrocytes	PURA	7.78E-07	-0.424180681	0.438	0.532	0.022419721
MTATP6P1.3	Astrocytes	MTATP6P1	8.14E-07	0.342645686	0.784	0.686	0.023458624
RAP1GDS1.6	Astrocytes	RAP1GDS1	8.58E-07	-0.412162628	0.216	0.349	0.024708214
EEF1D.3	Astrocytes	EEF1D	8.72E-07	-0.288076359	0.611	0.671	0.025123315
TMTC4.6	Astrocytes	TMTC4	8.75E-07	-0.466243725	0.259	0.375	0.025197526
ZNF708.5	Astrocytes	ZNF708	8.92E-07	-0.526341016	0.362	0.457	0.025701412
NEDD8.1	Astrocytes	NEDD8	8.98E-07	0.298515503	0.692	0.533	0.025860218
RPL14.5	Astrocytes	RPL14	9.08E-07	-0.316894401	0.789	0.819	0.026145186
IKZF2.5	Astrocytes	IKZF2	9.09E-07	-0.401398257	0.13	0.271	0.026189606
RIOK3.1	Astrocytes	RIOK3	9.93E-07	-0.326666721	0.227	0.363	0.028612537
ZNF704.2	Astrocytes	ZNF704	1.08E-06	-0.36184881	0.114	0.256	0.031065904
PCBP2.1	Astrocytes	PCBP2	1.14E-06	-0.282987675	0.459	0.571	0.032881322
HACD2.3	Astrocytes	HACD2	1.16E-06	-0.393641665	0.243	0.365	0.033335722
BEX4.6	Astrocytes	BEX4	1.17E-06	0.298142722	0.719	0.528	0.03380724
RAN.4	Astrocytes	RAN	1.20E-06	0.268183217	0.714	0.559	0.034659515
PDCD5.3	Astrocytes	PDCD5	1.21E-06	0.277834116	0.562	0.352	0.034808496
POMP.2	Astrocytes	POMP	1.23E-06	0.252800904	0.741	0.601	0.03542276
IVD.2	Astrocytes	IVD	1.30E-06	0.252348443	0.427	0.255	0.037485222
MPC2	Astrocytes	MPC2	1.36E-06	0.285104264	0.627	0.419	0.039149279
C5orf24.2	Astrocytes	C5orf24	1.40E-06	-0.415432094	0.303	0.407	0.040308232
BOD1L1	Astrocytes	BOD1L1	1.42E-06	-0.348758688	0.351	0.482	0.040987298
ROCK1.4	Astrocytes	ROCK1	1.43E-06	-0.412269465	0.254	0.389	0.041293603
LCOR.1	Astrocytes	LCOR	1.48E-06	-0.35611602	0.178	0.321	0.042700043
SH3GLB2.5	Astrocytes	SH3GLB2	1.53E-06	-0.300550031	0.216	0.355	0.044022563
CALR.1	Astrocytes	CALR	1.62E-06	0.252754535	0.741	0.607	0.046721697
ADSS.5	Astrocytes	ADSS	1.65E-06	-0.378823295	0.184	0.313	0.047459894
OTUD7A.6	Astrocytes	OTUD7A	1.68E-06	-0.325019118	0.151	0.296	0.048405471
DACT3.3	Astrocytes	DACT3	1.83E-06	-0.353063937	0.178	0.314	0.052714764
UBL3.4	Astrocytes	UBL3	1.89E-06	-0.280633706	0.541	0.61	0.054532733
B3GAT1.5	Astrocytes	B3GAT1	1.94E-06	-0.438152631	0.27	0.391	0.055745437
SPCS2.4	Astrocytes	SPCS2	1.95E-06	0.324684524	0.73	0.599	0.056242418
RNASET2.6	Astrocytes	RNASET2	1.96E-06	-1.275476101	0.297	0.378	0.056434713
PABPC4.3	Astrocytes	PABPC4	2.20E-06	-0.353465611	0.141	0.283	0.06325975
SFT2D2.3	Astrocytes	SFT2D2	2.20E-06	-0.322321273	0.168	0.313	0.063274435
CTSB.5	Astrocytes	CTSB	2.25E-06	-0.935219025	0.411	0.47	0.064686624
PAG1.3	Astrocytes	PAG1	2.27E-06	-0.455712808	0.119	0.253	0.065468634
ANKRD28.4	Astrocytes	ANKRD28	2.31E-06	-0.433716669	0.211	0.336	0.066471648
EML2.4	Astrocytes	EML2	2.34E-06	-0.350138959	0.162	0.297	0.067448273
ARAP2.6	Astrocytes	ARAP2	2.41E-06	-0.52843595	0.422	0.492	0.069415439
ITCH.5	Astrocytes	ITCH	2.61E-06	-0.347963522	0.173	0.311	0.075095333
[truncated: 16,305 more rows]
