# Supplementary material for: Molecular mechanism analyses of post‐traumatic epilepsy and hereditary epilepsy based on 10× single‐cell transcriptome sequencing technology
Source: CNS Neurosci Ther. 2024 Apr 4;30(4):e14702. doi: 10.1111/cns.14702 (PMC10993349; doi:10.1111/cns.14702)
Supplement: Supplementary file 5 — Appendices S1–S5 [file CNS-30-e14702-s003.zip › AppendixS2.xls]

	p_val	avg_logFC	pct.1	pct.2	p_val_adj
MT-RNR2	0	1.21120074621134	1	0.995	0
MT-RNR1	0	1.18136232622123	1	0.984	0
STMN4	0	0.840247979004138	0.97	0.851	0
RPS4Y1	0	0.769255571870466	0.458	0	0
MT-ND1	0	0.672581552294361	0.965	0.945	0
GAPDH	0	0.668992870108759	0.981	0.959	0
FTH1	0	0.62131537170032	0.999	0.996	0
CKB	0	0.599767654772285	0.965	0.878	0
MCF2L	0	-0.663686759797489	0.043	0.427	0
NKX6-2	0	-0.687547135454183	0.881	0.971	0
CCL4	0	-0.769199195537975	0.19	0.628	0
CCL4L2	0	-0.786920271985428	0.256	0.704	0
CCL3	0	-0.825552798212084	0.144	0.63	0
MTND1P23	0	-2.42713645153941	0.019	0.927	0
XIST	0	-2.87994638027032	0.001	0.987	0
CADM2	2.52886203241107e-289	-0.780146349243298	0.377	0.718	7.28388131195359e-285
CCL3L1	5.39342553028116e-279	-0.620374890799767	0.201	0.57	1.55346835548688e-274
COL4A5	1.3575018691063e-268	-0.641632040942278	0.486	0.772	3.91001263358689e-264
CERCAM	2.89312109182491e-252	-0.631686792818143	0.799	0.94	8.33305668078329e-248
S100A1	3.35229287744178e-229	0.818194376251533	0.685	0.341	9.65560917489555e-225
NTM	3.60585774437382e-215	-0.621000577852693	0.455	0.729	1.03859520611199e-210
S100A13	2.38700294725986e-204	0.647012577865325	0.563	0.24	6.87528458899257e-200
JUNB	3.78384647222167e-124	0.706926062873448	0.708	0.5	1.08986129939401e-119
BCYRN1	8.10272083389452e-69	0.655722338647096	0.719	0.57	2.33382668178664e-64
LGALS1	1.68460949174226e-61	0.595900286873902	0.204	0.062	4.85218071906524e-57
