# Supplementary material for: Molecular mechanism analyses of post‐traumatic epilepsy and hereditary epilepsy based on 10× single‐cell transcriptome sequencing technology
Source: CNS Neurosci Ther. 2024 Apr 4;30(4):e14702. doi: 10.1111/cns.14702 (PMC10993349; doi:10.1111/cns.14702)
Supplement: Supplementary file 5 — Appendices S1–S5 [file CNS-30-e14702-s003.zip › AppendixS3.xls]

	p_val	avg_logFC	pct.1	pct.2	p_val_adj
MT-RNR2	0	1.7896763160206	0.997	0.967	0
MT-RNR1	0	1.5018446228698	0.99	0.919	0
RPS4Y1	0	1.06295591223492	0.445	0	0
DDX3Y	0	1.03843597616252	0.386	0	0
MT-ND1	0	0.994324817092124	0.904	0.807	0
JUND	0	-1.14396922033992	0.793	0.942	0
MTND1P23	0	-1.88361480254717	0.016	0.776	0
XIST	0	-2.39823584540925	0	0.898	0
GNAS	1.09786092522561e-245	-0.677053831940313	0.674	0.908	3.16216882292733e-241
RPS20	1.87626867617402e-231	-0.728313790563454	0.65	0.887	5.40421666798402e-227
MT-CYB	3.35617400671659e-211	0.689704331988678	0.963	0.953	9.6667879915458e-207
RPL23	4.82809390776749e-206	-0.655694531124968	0.704	0.888	1.39063588825427e-201
APOE	1.8760159505833e-188	0.786986092703591	0.926	0.797	5.40348874246508e-184
RPL37A	2.0101756936164e-186	-0.659884178390889	0.767	0.889	5.78990905032332e-182
RPL38	9.4720113036008e-178	-0.636496604861916	0.616	0.854	2.72822341577614e-173
RPS11	1.81030502765481e-170	-0.606557261424709	0.8	0.908	5.21422157115415e-166
RPL13A	6.54206309901935e-169	-0.630619051780302	0.809	0.893	1.88431043441054e-164
HIST2H2BE	4.29010017348972e-161	-0.799788230279614	0.126	0.467	1.23567755297024e-156
CRYAB	1.69487697663727e-157	1.57938643030121	0.541	0.269	4.88175415580833e-153
HIST1H2BG	1.28326063913889e-154	-0.990386393447384	0.178	0.524	3.69617561891173e-150
PLP1	4.04023121979321e-152	1.24664432032603	0.793	0.666	1.16370779823704e-147
MS4A7	8.14639117221822e-151	-0.599984980544227	0.337	0.695	2.34640504933401e-146
LDLR	7.42861546631891e-148	-0.789770443846487	0.057	0.352	2.13966411276383e-143
TCOF1	4.34268541341777e-139	-0.7509479529747	0.126	0.438	1.25082367962672e-134
ZC3HAV1	3.15471785287359e-134	-0.823062048310421	0.164	0.484	9.08653383163181e-130
GAPDH	3.75376147884017e-129	0.628515284190185	0.818	0.759	1.08119591875033e-124
EGR3	5.45120096603495e-128	-0.679576010475014	0.466	0.741	1.57010941424705e-123
NFKBIZ	4.48510771603897e-117	-0.684480579840842	0.504	0.759	1.2918455754507e-112
TNFAIP3	8.31984045998271e-113	-0.879960597904778	0.471	0.696	2.39636364768882e-108
VMP1	1.16782883686672e-110	-0.791475463278584	0.471	0.736	3.36369739882723e-106
HIST1H2BD	3.95910016609414e-109	-0.610130444479718	0.083	0.341	1.1403396208401e-104
CDKN1A	5.45462701448566e-108	-0.720522497193899	0.312	0.6	1.5710962189823e-103
RNASE1	7.48642698862425e-103	1.0441444242484	0.438	0.216	2.15631556553344e-98
STMN4	1.18599204578926e-101	0.805689565586968	0.214	0.043	3.41601288948682e-97
IER5L	9.37432476749258e-100	-0.866559227459922	0.088	0.328	2.70008676278089e-95
TRIB1	1.37877906965353e-96	-0.602089344669834	0.262	0.542	3.97129735432307e-92
PTGDS	6.44038586281272e-92	1.40666722762915	0.503	0.327	1.85502434006595e-87
CD9	2.50183011596634e-91	0.760882495859351	0.276	0.091	7.20602128301784e-87
IDI1	1.96330787057475e-90	-0.594461598692457	0.357	0.613	5.65491565961644e-86
HIST1H4E	3.22646696209366e-89	-0.655474700743077	0.093	0.323	9.29319279091838e-85
IER5	3.68047327666632e-85	-0.596271537047731	0.566	0.797	1.0600867178782e-80
AL031777.3	1.70475256651672e-81	-0.64140504485483	0.103	0.326	4.91019881733811e-77
DBI	4.27215358280685e-81	0.602496653331741	0.723	0.598	1.23050839645586e-76
ID2	1.99659008860129e-80	-0.765742319918599	0.55	0.757	5.75077843219831e-76
NAMPT	9.30258042413685e-79	-0.681855355901526	0.185	0.421	2.67942223956414e-74
PMAIP1	1.17536098388329e-78	-0.601419209180139	0.318	0.578	3.38539224187904e-74
MAL	1.90163584501334e-78	0.793180336294487	0.218	0.062	5.47728172439191e-74
STMN1	7.53011103789736e-77	0.927963712456893	0.41	0.232	2.16889788224558e-72
PRDM1	1.1627586228861e-75	-0.827141564966024	0.272	0.496	3.34909366149883e-71
AZIN1-AS1	1.12100095848058e-73	-0.60286698186205	0.219	0.451	3.22881906071162e-69
RGCC	3.17672115192245e-71	1.0457754455386	0.282	0.12	9.14990993388224e-67
PPP1R14A	3.79481900582609e-71	0.952427230106251	0.3	0.133	1.09302171824809e-66
CXCL8	2.19957651654879e-70	-0.838158013908016	0.401	0.644	6.33544024061548e-66
TENT5A	5.84419879197066e-70	-0.755507160675187	0.145	0.356	1.68330457805131e-65
MAG	3.11160985206944e-68	0.826620716652334	0.247	0.093	8.96236985691561e-64
CPVL	1.40632457823214e-67	0.595811779468784	0.403	0.232	4.05063668268203e-63
S100B	2.66559292209821e-66	0.926406040161083	0.346	0.181	7.67770729351949e-62
TXNIP	2.86943495610612e-66	-0.682411915403467	0.689	0.83	8.26483350407247e-62
FEZ1	5.62434646848885e-63	0.756676685536402	0.239	0.092	1.61998051331884e-58
PLEK	1.89428190893449e-62	-0.686455622293103	0.455	0.652	5.45610018230402e-58
TUBA1A	2.22240701692235e-61	0.725644183934308	0.656	0.55	6.40119893084145e-57
SOX2-OT	1.60371248113002e-60	0.825736983624114	0.235	0.09	4.6191730593988e-56
PLK2	9.69421802717381e-60	-0.600580916312838	0.105	0.283	2.79222561836687e-55
SPRY1	6.45964218994487e-59	-0.597291892951374	0.455	0.655	1.86057073996982e-54
CD69	1.6649164491036e-58	-0.772354376463945	0.332	0.528	4.79545884835311e-54
CSRP1	4.96216131182992e-58	0.629598650589661	0.211	0.077	1.42925132264637e-53
MARCKSL1	5.5122341228282e-56	0.941379613418739	0.286	0.14	1.58768879439821e-51
IL1A	1.93947047074415e-55	-0.676607923924516	0.184	0.373	5.58625679688438e-51
PEBP1	6.01011957517405e-55	0.708862272222965	0.54	0.434	1.73109474123738e-50
HIST1H1C	8.75102173941432e-53	-0.650272115453894	0.16	0.336	2.52055679160351e-48
TF	3.80892151105053e-51	0.983128061576848	0.336	0.2	1.09708366282788e-46
HSPB1	7.50094547314344e-51	-0.631455407701981	0.702	0.833	2.1604973246295e-46
EDIL3	1.48967865337426e-50	0.594004931588533	0.194	0.071	4.29072142531389e-46
APOD	5.48687821632049e-48	0.709422261215045	0.256	0.125	1.58038553264679e-43
APLP1	1.88301265491043e-47	0.840231593286647	0.258	0.129	5.42364134993852e-43
GPM6B	7.00556061677527e-47	0.901091970448538	0.337	0.202	2.01781162444978e-42
PLA2G16	3.32016729409949e-46	0.686786545965529	0.459	0.359	9.56307785719476e-42
CNP	3.67952822313973e-43	0.898802442454369	0.346	0.226	1.05981451411094e-38
QDPR	2.42005813912555e-40	0.646936263530381	0.284	0.164	6.97049345812332e-36
TMEM144	8.82603200318296e-38	0.68641336063676	0.304	0.188	2.54216199787679e-33
PCDH9	5.49771717988473e-37	0.742694384589311	0.195	0.09	1.5835074793222e-32
SEPT4	1.39776902512027e-36	0.592487490123751	0.228	0.12	4.0259941230539e-32
CBR1	1.5846663576938e-35	0.610153743562475	0.262	0.155	4.56431451006547e-31
TSC22D4	2.30603507605237e-32	0.695758288674772	0.326	0.23	6.64207282955365e-28
KCNQ1OT1	4.69741332451673e-28	-0.623202342690448	0.171	0.299	1.35299595986055e-23
MBP	7.70664695203761e-27	0.792896149646373	0.561	0.552	2.21974552159539e-22
S100A9	0.000399170776398216	-0.635409756563845	0.003	0.011	1
