# Supplementary material for: Molecular mechanism analyses of post‐traumatic epilepsy and hereditary epilepsy based on 10× single‐cell transcriptome sequencing technology
Source: CNS Neurosci Ther. 2024 Apr 4;30(4):e14702. doi: 10.1111/cns.14702 (PMC10993349; doi:10.1111/cns.14702)
Supplement: Supplementary file 5 — Appendices S1–S5 [file CNS-30-e14702-s003.zip › AppendixS4.xls]

	p_val	avg_logFC	pct.1	pct.2	p_val_adj
MTND1P23	2.73588851286183e-31	-2.83376889543894	0.023	0.846	7.88017968359594e-27
XIST	1.16897614079169e-28	-2.25406167540713	0	0.75	3.36700197832232e-24
PEBP1	9.72740044266116e-15	0.789913346444624	0.977	0.923	2.8017831494997e-10
RPS4Y1	1.53455690670075e-14	1.09258356720113	0.677	0	4.41998425837016e-10
FTH1	1.83494490679308e-14	0.887200134642272	0.992	0.923	5.2851918150361e-10
MT-ND3	1.19485201354012e-13	-1.13062069871164	0.97	0.981	3.44153225459961e-09
CKB	1.37259324980175e-13	0.829025290441102	1	0.981	3.95348033740397e-09
PRDX1	1.57453284822783e-13	0.887313740706969	0.947	0.75	4.53512696275062e-09
TTYH1	1.61183625822237e-12	0.86378948172693	0.955	0.846	4.64257197455788e-08
METRN	5.83957481487663e-12	0.697106639332872	0.977	0.846	1.68197273392891e-07
CHCHD2	1.09226990190223e-11	0.751280174564719	0.962	0.769	3.146064998449e-07
PHGDH	1.44957693223727e-11	0.936411793674745	0.85	0.519	4.17521643792302e-07
LDHB	1.54234179284093e-11	0.856334321122968	0.932	0.827	4.44240706591972e-07
PTGDS	2.6293357495378e-11	0.644345321408228	0.985	0.962	7.57327575939371e-07
PMVK	4.89870611027141e-11	1.07639678601165	0.737	0.288	1.41097432094148e-06
CALM2	7.88431763384419e-11	0.586482204219414	0.992	0.865	2.27092000807614e-06
CALM1	8.88693962818871e-11	0.713338425473804	0.97	0.769	2.55970522110719e-06
ENHO	2.52342202082115e-10	0.852965667884931	0.925	0.712	7.26821244657116e-06
S100A13	2.76191801137606e-10	0.851342822875204	0.932	0.731	7.95515244816648e-06
FBXO2	3.53043626704052e-10	1.11493079132191	0.842	0.481	1.01687155799568e-05
SDC3	3.53710410474999e-10	-1.28255935426128	0.248	0.635	1.01879209529114e-05
FEZ1	3.98726155262552e-10	0.787738904625195	0.895	0.654	1.14845094500273e-05
CD9	5.17913671710193e-10	0.842500505017737	0.887	0.615	1.49174674862687e-05
GJB6	8.29397321633044e-10	1.03636076627032	0.827	0.538	2.38891310549966e-05
CSRP1	8.92361160746019e-10	0.751192226196868	0.872	0.673	2.57026785129676e-05
VIM	9.95721858797284e-10	1.07552153422624	0.887	0.577	2.86797766989382e-05
HOPX	1.56426644995302e-09	0.900267703959818	0.857	0.615	4.50555665579969e-05
GCSH	1.5644179940138e-09	0.855453399982274	0.857	0.5	4.50599314815796e-05
NDUFB9	1.72151172235637e-09	0.646044610031912	0.85	0.5	4.95847021390307e-05
CRYL1	1.74467430986423e-09	0.817555479537776	0.737	0.269	5.02518541470195e-05
FIS1	1.82791900280216e-09	0.701104264494822	0.805	0.442	5.26495510377107e-05
CCL4L2	1.94624134414275e-09	-1.15742652132336	0.241	0.654	5.60575894353437e-05
RAMP1	2.37629376187122e-09	0.75892688298673	0.895	0.654	6.84443892231767e-05
S100B	2.71041822165495e-09	0.664076843424914	0.985	0.942	7.80681760383276e-05
ETNPPL	3.14613273883042e-09	0.800236677741689	0.91	0.712	9.06180612765327e-05
EIF1AY	3.17849262646155e-09	0.664477524259771	0.474	0	9.1550123119972e-05
NDUFB5	3.2458844705911e-09	0.812480184627479	0.789	0.385	9.34912104064356e-05
HINT1	4.69838922514364e-09	0.793385482151765	0.842	0.481	0.000135327704851812
PRDX2	9.47385606891141e-09	0.580708884958942	0.925	0.75	0.000272875476352855
ETFB	9.84200475529929e-09	0.866745067468478	0.789	0.404	0.000283479262966886
DDIT4	1.00544979418735e-08	1.09115791637889	0.842	0.596	0.000289599704219783
MSI2	1.0193289289652e-08	-0.832846173334115	0.669	0.865	0.000293597311409847
GALNT16	1.19673351187335e-08	-0.905172758610089	0.18	0.538	0.000344695153424881
SPCS1	1.20642499272743e-08	0.586769848385668	0.827	0.538	0.000347486590655282
DAD1	1.4556593469401e-08	0.668931250147081	0.895	0.577	0.000419273561699158
VDAC2	1.60198741013512e-08	0.775770761238009	0.797	0.462	0.00046142043374122
AURKAIP1	1.84283839823917e-08	0.682795787816522	0.835	0.423	0.000530792743844829
RPL8	1.96733014935088e-08	0.629413087288637	0.88	0.596	0.000566650102917533
HIST1H4C	2.48922200158647e-08	0.882632018221444	0.632	0.25	0.000716970613116952
PARK7	2.7096716943715e-08	0.622991501320447	0.88	0.654	0.000780466738129822
MT-ND4L	3.19851090387835e-08	-0.968902882856748	0.647	0.865	0.00092126709564408
LAMTOR5	3.36725760788346e-08	0.664443384098046	0.865	0.5	0.000969871208798672
TBCB	3.37283504412031e-08	0.749747751714792	0.857	0.558	0.000971477677757973
PIEZO1	3.64271953878971e-08	-0.660063389713114	0.075	0.404	0.0010492125087576
RPS3	3.89599369227132e-08	0.721097850406032	0.827	0.5	0.00112216306318491
LGALS3	4.23602890665515e-08	0.793365593906855	0.797	0.481	0.00122010340598388
ATP5PO	4.26732105063018e-08	0.620925239234995	0.865	0.538	0.00122911648221301
MT-ATP6	4.57304427364938e-08	-0.698638333687518	0.977	0.981	0.00131717394213923
CST3	6.6098120031579e-08	0.624721401233533	1	1	0.00190382415126957
ALDH2	8.09676030534758e-08	0.661033454992668	0.872	0.712	0.00233210987074926
ALDH9A1	8.31512538315863e-08	0.626916903515583	0.744	0.404	0.00239500556411118
PPA1	1.04663036657614e-07	0.798310564734189	0.729	0.346	0.00301460944484927
CCL4	1.17245961021904e-07	-1.01792647828082	0.203	0.577	0.00337703541531391
MT-ND5	1.35736555612087e-07	-0.682769547517767	0.872	0.923	0.00390962001129494
SEC11C	1.53961491256928e-07	0.622427486633669	0.767	0.481	0.00443455283267329
SELENOP	1.55758087185006e-07	0.906059040300026	0.662	0.288	0.00448630018518972
HADHB	1.65683232034398e-07	0.656455470528261	0.767	0.5	0.00477217413228678
BOD1L1	1.68289860254591e-07	-0.615024916423773	0.248	0.615	0.00484725284491297
DCLK1	1.72508297760771e-07	-0.951167820058583	0.143	0.481	0.00496875650040347
PRDX6	1.75211413328143e-07	0.71186645110129	0.887	0.654	0.00504661433809049
CCL3L1	1.82164368323338e-07	-1.62128086719295	0.248	0.596	0.00524688030081709
DBP	1.9089505523721e-07	0.70926880269626	0.722	0.442	0.00549835027599736
ANAPC11	2.06957860697502e-07	0.686604464880915	0.774	0.5	0.00596100726167016
SLC1A2	2.12887120733476e-07	-0.59565719279498	0.977	0.962	0.00613178773848631
SDHD	2.13575207619808e-07	0.663491944817672	0.722	0.423	0.00615160670507332
MRPS7	3.20459657843677e-07	0.656825734170091	0.632	0.231	0.00923019952487144
TPI1	3.78115302145849e-07	0.62727175420579	0.88	0.635	0.0108908550477069
LAMTOR1	5.24231162626299e-07	0.613040931779609	0.774	0.481	0.0150994301771253
CCL3	5.56950602185781e-07	-2.05112471754223	0.226	0.558	0.0160418481947571
B4GALNT4	7.21976648063575e-07	-0.644259251303576	0.286	0.635	0.0207950933941751
PSMB5	7.38471464735043e-07	0.657242335622397	0.767	0.462	0.0212701935987634
RPL10A	7.48325234930198e-07	0.590296962611163	0.812	0.462	0.0215540117416945
CCL2	7.8153274915422e-07	-0.767503033578875	0.023	0.25	0.022510487773889
RPL7A	9.49342402289664e-07	0.61446160397678	0.895	0.692	0.0273439092131492
DCXR	1.06829435001713e-06	0.706704906353445	0.805	0.519	0.0307700821635434
MACF1	1.06859660151175e-06	-1.24536810680595	0.654	0.769	0.0307787879133429
TRPM3	1.17071420768445e-06	-0.758858426114248	0.211	0.519	0.0337200813239352
PPP1R1B	1.22325027744498e-06	0.757340742289677	0.835	0.654	0.0352332777412477
AKR7A2	1.33281828252521e-06	0.687149397548791	0.714	0.385	0.0383891649915736
BEX2	1.3413576262212e-06	0.844249693490126	0.436	0.058	0.0386351237080494
HEPN1	1.526401127665e-06	0.608673530944118	0.82	0.5	0.0439649316801351
C1orf43	1.68475178817236e-06	0.6664681224747	0.586	0.212	0.0485259057547285
GABBR1	1.94359668351415e-06	-0.758335633711775	0.489	0.692	0.0559814152752579
PCBP2	2.03835840085605e-06	-0.768030106387846	0.391	0.635	0.0587108370198567
C3	2.04306208995588e-06	-0.745701209317633	0.015	0.212	0.0588463173769991
TMEM219	2.16910868212373e-06	0.637128616502438	0.692	0.365	0.0624768373712099
FAM168A	2.49797574569215e-06	-0.735010215269661	0.203	0.519	0.0719491954031709
ADI1	2.50767764526704e-06	0.641240113363623	0.729	0.442	0.0722286392166265
SNRPN	2.67637056453947e-06	0.662870072152144	0.759	0.462	0.0770875013704305
TUBA1A	2.69555416163263e-06	0.679991438084845	0.917	0.654	0.0776400465175048
GSN	3.26678510469093e-06	0.629761999100203	0.805	0.519	0.0940932113704127
ACAA1	3.32864934218975e-06	0.626716212031958	0.722	0.404	0.0958750870030913
NDUFB11	3.4117653089111e-06	0.609103040502632	0.782	0.442	0.0982690761925663
PPP1R14A	3.50853013690976e-06	1.14326768845799	0.406	0.058	0.101056193533412
NEDD8	3.7165486071342e-06	0.616978632752488	0.774	0.481	0.107047749531286
ATN1	4.25821023845418e-06	-0.750526059071484	0.368	0.635	0.122649229498196
FDPS	4.34067722278885e-06	0.583396091087162	0.677	0.308	0.125024526047987
CTSH	4.39094659237575e-06	0.728963299436827	0.729	0.442	0.126472434700199
ADGRG1	4.72334014632746e-06	-0.782908581635866	0.639	0.731	0.13604636623467
SF3B6	5.88338735203498e-06	0.624657656669715	0.782	0.462	0.169459205900664
ERP29	5.95979802075345e-06	0.619331729375647	0.609	0.288	0.171660062391762
QDPR	6.36714170557417e-06	0.842890164634954	0.647	0.346	0.183392782545653
PTPRZ1	6.74044898039213e-06	-0.64600640098008	0.88	0.865	0.194145151982235
MYH9	7.67045851418236e-06	-0.739818096182089	0.053	0.288	0.220932216583994
APC	7.79089226102794e-06	-0.700395973816815	0.662	0.846	0.224401069794388
TTYH3	7.94142529135985e-06	-0.759716285822703	0.226	0.519	0.228736872667038
NACC2	8.33118364469574e-06	-0.812328129645922	0.368	0.596	0.239963082518171
SEPT9	8.34576884650965e-06	-0.652575406475601	0.211	0.519	0.240383180086018
NENF	9.2679664857693e-06	0.635878405600341	0.639	0.308	0.266945238689613
TSPOAP1	9.50507986171352e-06	-0.597043252097113	0.098	0.365	0.273774815256935
PLA2G16	1.12014764924288e-05	0.613037015075592	0.729	0.481	0.322636127411426
LINC00844	1.17066378965486e-05	0.767457843665935	0.654	0.327	0.33718629133429
TMBIM4	1.23895926015605e-05	0.593459364411541	0.692	0.346	0.356857435702748
ANXA2	1.28479141577504e-05	-0.592226487759192	0.038	0.25	0.370058471485685
CD74	2.03241906816711e-05	-0.87605770830446	0.098	0.365	0.585397664204174
SMDT1	2.04457692379967e-05	0.621932312618566	0.669	0.404	0.588899491362019
TMEM208	2.05778635507067e-05	0.598813690593499	0.564	0.231	0.592704203851006
LRP1	2.19403894966697e-05	-0.741819724182512	0.519	0.673	0.631949038672578
BCL6	2.24363019320825e-05	-0.660312281910493	0.278	0.538	0.646232804549772
CRYAB	2.36604921156981e-05	0.87294750074478	0.947	0.808	0.681493154408452
MTATP6P1	2.46568147463374e-05	-0.609102158532351	0.767	0.827	0.710190235138756
GOLGA8A	2.83277990682012e-05	-0.606188550628637	0.158	0.423	0.8159255965614
FAM204A	2.99745463136626e-05	0.742576326399123	0.617	0.308	0.863356857472423
TSC22D1	3.10121460680242e-05	0.631664028835359	0.857	0.654	0.8932428431973
NFIX	3.20527229594483e-05	-0.767655997956627	0.549	0.673	0.92321457940099
PMP22	3.27042794445635e-05	0.585255550889225	0.805	0.615	0.941981360841764
LRIG1	3.29959426535622e-05	-0.885641504211467	0.586	0.712	0.950382136250553
FADS2	3.4968034156623e-05	-0.696915440113303	0.496	0.673	1
DST	3.57186984524204e-05	-0.98963549608151	0.805	0.769	1
ITGAV	3.60217961676343e-05	-0.630260622291378	0.338	0.596	1
DHRS3	4.20021597947304e-05	0.619094323843834	0.481	0.192	1
RGMA	4.3384223654913e-05	-0.733546171583113	0.451	0.654	1
RYR3	5.30141876961381e-05	-0.745883345848952	0.256	0.5	1
HSPB1	5.41844846567272e-05	-0.791587601780894	0.729	0.808	1
MAL	5.46222799776601e-05	0.707836726406241	0.617	0.308	1
NR2F1	6.07653127016971e-05	-0.688127554011256	0.677	0.769	1
NDUFAF8	6.26258038284255e-05	0.634282086608261	0.617	0.288	1
KLF2	6.30046572797603e-05	-0.684148796000837	0.038	0.231	1
TRIB1	6.34838962344483e-05	-0.61748608222568	0.18	0.442	1
FAT3	6.40147361881097e-05	-0.598247674473917	0.241	0.5	1
JUND	6.70555844052733e-05	-0.732047918589869	0.647	0.827	1
RGS1	6.94052759469065e-05	-0.757456996782794	0.068	0.288	1
ABR	8.15647795866348e-05	-0.607933699680391	0.353	0.577	1
RN7SL1	8.99771701985539e-05	-0.651832168071467	0.09	0.308	1
LIX1	9.59969252760495e-05	0.647688544154725	0.707	0.423	1
STMN1	0.000100322873031742	0.720763833140829	0.639	0.308	1
APC2	0.000101606841290117	-0.635682460410113	0.376	0.596	1
ADGRB1	0.000118204754504106	-0.588466143305729	0.038	0.212	1
MRVI1	0.000123233871650323	-0.67745619857989	0.429	0.615	1
AQP1	0.000135156273099217	-1.39994415423845	0.211	0.442	1
NAT8L	0.000139733264552945	-0.75856458680948	0.436	0.615	1
HLA-DPA1	0.000168485693684923	-0.58952928200904	0.038	0.212	1
TM7SF2	0.000181513573311344	0.607989097328571	0.632	0.346	1
GPAM	0.00018322254303885	-0.720785255746145	0.406	0.596	1
FGFR3	0.000186755943863819	-0.784521274362037	0.692	0.75	1
CD44	0.00024598105799387	-0.938353814101383	0.15	0.365	1
CPEB4	0.000276444467676969	-0.626560240075409	0.466	0.596	1
SASH1	0.000290144703423125	-0.626197386982204	0.594	0.75	1
NCKAP1	0.000314796184413889	-0.736454083162273	0.383	0.596	1
CEBPB	0.000320542958748721	-0.601598795417654	0.368	0.577	1
HLA-DRA	0.000483997964778584	-0.712938005658015	0.143	0.365	1
PSD2	0.000670596406130852	-0.628858712990233	0.459	0.596	1
RASD1	0.000677317819203261	-1.03964244654411	0.15	0.346	1
MAPK4	0.000681154562281999	-0.738390973659087	0.323	0.519	1
STMN4	0.00069353975505171	0.762863022489327	0.256	0.038	1
CTNND2	0.000709661346138359	-0.626618977091665	0.564	0.692	1
TSC22D3	0.000894660581481428	0.583163417218111	0.609	0.346	1
ERMN	0.00101556739469033	0.730964395372632	0.218	0.019	1
MLC1	0.0010685423767154	-0.648049321885807	0.752	0.769	1
SYNE1	0.00112243318571885	-1.00942153921639	0.549	0.673	1
SLC39A12	0.00112902295106926	-0.722405636088238	0.571	0.654	1
CSNK1E	0.00113299857763772	-0.603580499187112	0.256	0.519	1
TNC	0.00121241409250141	-0.752244465058836	0.135	0.327	1
SLC4A4	0.00175052662094476	-0.623483607911812	0.729	0.731	1
MAG	0.0017980984530464	0.764138058127104	0.256	0.058	1
SEMA6D	0.00204133310609384	-0.695797626473725	0.226	0.423	1
SNRNP70	0.00231122272337418	-0.677915307133077	0.564	0.712	1
CDH2	0.00238917113551833	-0.626020055057915	0.398	0.558	1
CRIM1	0.00250833653790385	-0.625901802015408	0.248	0.442	1
PARVA	0.00286254117726296	-0.677923454836961	0.135	0.308	1
CLDND1	0.00317937798499093	0.735027671160769	0.594	0.423	1
TRAK1	0.00317987043281202	-0.646754259318557	0.195	0.365	1
C2orf72	0.00342436979718445	-0.69868665725943	0.361	0.5	1
SOX9	0.00406097406871236	-0.654859770645953	0.729	0.75	1
CXCL8	0.00408720353161741	-0.752393258856864	0.045	0.173	1
LGR4	0.00411803158287154	-0.600702608407354	0.211	0.423	1
DDR1	0.00456556630561347	-0.635521765021976	0.556	0.654	1
NEAT1	0.0048238405948342	-0.685926714550765	0.805	0.75	1
ETV1	0.00517281681971891	-0.624262088725624	0.211	0.385	1
NDRG4	0.00589896469020644	-0.621323997117937	0.639	0.712	1
ANLN	0.00657533570042222	0.590943432366622	0.165	0.019	1
HLA-DRB1	0.00727531434483027	-0.633233725278917	0.075	0.212	1
VPS13C	0.00727581637269375	-0.588367804622854	0.368	0.538	1
MBP	0.00758685633666985	0.891235257134595	0.564	0.365	1
RPL38	0.0079250445464217	-0.701272751202194	0.609	0.692	1
ATP1B1	0.00797160840319279	1.0370903571741	0.286	0.115	1
DNAJC16	0.0090441178179002	-0.788066087514291	0.12	0.269	1
TMEM144	0.0101245527794206	0.590213241482929	0.361	0.192	1
CHI3L1	0.014320018092565	-0.604071374441245	0.203	0.365	1
OPALIN	0.0147115577122881	0.594101817883034	0.143	0.019	1
PLP1	0.0151332134287984	1.55996261096839	0.827	0.654	1
NCAN	0.0170508553171453	-0.680201220844727	0.669	0.635	1
RNASE1	0.0223669819809728	0.817582355182246	0.256	0.115	1
TTC3	0.0274143275395341	-0.681377980463447	0.429	0.558	1
CLDN11	0.0278314436332334	0.635398479978439	0.203	0.077	1
SNCG	0.0279214509209307	-0.661362255003521	0.429	0.538	1
KLF6	0.0299036182161586	-1.11992026935114	0.263	0.385	1
MAOB	0.0301902695317526	-0.769796677197694	0.263	0.385	1
FOPNL	0.0307078605770368	-0.587591675548074	0.293	0.442	1
BCLAF1	0.035414690921677	-0.631098048543502	0.323	0.404	1
ATP2C1	0.0388839986980366	-0.611429413780172	0.331	0.481	1
ID3	0.042115973612567	0.763860577617228	0.248	0.115	1
