# Supplementary material for: Molecular mechanism analyses of post‐traumatic epilepsy and hereditary epilepsy based on 10× single‐cell transcriptome sequencing technology
Source: CNS Neurosci Ther. 2024 Apr 4;30(4):e14702. doi: 10.1111/cns.14702 (PMC10993349; doi:10.1111/cns.14702)
Supplement: Supplementary file 5 — Appendices S1–S5 [file CNS-30-e14702-s003.zip › AppendixS5.xls]

	p_val	avg_logFC	pct.1	pct.2	p_val_adj
RPS4Y1	2.80400877824962e-31	1.20524619948159	0.667	0	8.07638648399237e-27
DDX3Y	2.80400877824962e-31	0.996145277788484	0.667	0	8.07638648399237e-27
CXCL10	1.95016581568844e-16	2.60236873569532	0.667	0.01	5.61706259892741e-12
TRIM5	1.95016581568844e-16	0.783088007737976	0.667	0.01	5.61706259892741e-12
ANKUB1	2.71281079702807e-16	1.63587332633801	0.333	0	7.81370893867994e-12
OVOL1	2.71281079702807e-16	1.04285518970121	0.333	0	7.81370893867994e-12
CPVL	1.88839991446362e-13	0.995690482081815	0.667	0.015	5.43915827362956e-09
HIST1H1D	4.27142768152376e-13	0.706532173232938	0.667	0.015	1.23029931510929e-08
AP002364.1	4.66493146401167e-11	0.691239994263593	0.667	0.02	1.34364020957928e-06
AL353147.1	6.06236893966699e-09	0.706640206727901	0.667	0.03	0.000174614412569228
PIK3CG	4.90708853025447e-08	1.00985595231044	0.667	0.034	0.00141338870936919
EPSTI1	6.68093069151997e-08	0.736228856048352	0.667	0.034	0.0019243084670785
ARHGDIB	2.50968092681315e-07	1.40716352413124	1	0.099	0.00722863397349993
DAAM2	3.02311397327589e-07	0.749624331589121	0.667	0.039	0.00870747517722655
EBI3	3.02311397327589e-07	0.699142142100658	0.667	0.039	0.00870747517722655
RELB	3.98649857515983e-07	0.759887300126461	0.667	0.039	0.0114823118460328
DHRS9	4.02532239558882e-07	1.07697073261389	1	0.099	0.0115941360960145
ZEB2-AS1	4.57327428945282e-07	0.674811954458415	0.667	0.039	0.013172401935911
SLC11A1	5.59080201071592e-07	0.778938672254897	1	0.094	0.0161031870314651
SLC15A2	6.5731809216312e-07	1.23478444388225	1	0.103	0.0189327330085743
HELZ2	1.04386179952374e-06	0.682104651069287	0.667	0.044	0.0300663514116822
ZNF490	2.2129904643289e-06	0.628223758552379	0.667	0.044	0.0637407643440654
PDGFB	2.25943842412021e-06	0.77868632675726	1	0.099	0.0650786049299344
BCL2A1	2.5029338895681e-06	0.651158033153598	0.667	0.044	0.07209200482123
CCL2	2.61587194101885e-06	2.70300604959478	0.667	0.049	0.0753449595171659
FCER1G	2.71167563293297e-06	1.06511890910617	1	0.118	0.0781043932553683
RGS16	2.92732646826629e-06	0.664907049476306	1	0.103	0.084315784265474
AL137060.1	3.24127433299176e-06	0.905524968363082	0.333	0.01	0.0933584246131616
ZNF16	3.30628381570618e-06	0.728523823384815	0.667	0.049	0.0952308927437852
MIR124-2HG	4.16962667002106e-06	0.964216110312066	0.667	0.049	0.120097756976617
TAMM41	4.16962667002106e-06	0.668243963796968	0.667	0.049	0.120097756976617
SAMSN1	4.88775737660447e-06	1.2571864774514	1	0.123	0.140782075718338
APBB1IP	5.36747526413098e-06	1.24406084721236	1	0.128	0.154599390032765
TMCC3	5.36747526413098e-06	0.782220930036908	1	0.128	0.154599390032765
AD000864.1	6.25391134774518e-06	1.01643483562037	1	0.128	0.180131408549105
CXorf21	7.90057510049936e-06	1.75863334146644	0.667	0.054	0.227560264619683
PTPRC	8.02837199594062e-06	0.843128990836226	1	0.113	0.231241198599078
MOB3C	1.09045817404339e-05	0.664528500504702	0.667	0.054	0.314084667869718
RF00017.86	1.09045817404339e-05	0.638170560946803	0.667	0.054	0.314084667869718
LETMD1	1.13675287586949e-05	0.759643669710781	1	0.133	0.32741893083669
GPR34	1.22545721914356e-05	1.10215244800635	1	0.123	0.35296844282992
VSIR	1.64076816035728e-05	0.901643075476871	1	0.118	0.472590453227708
GPR183	1.7262682813625e-05	1.66496107891175	1	0.138	0.49721705308084
HLA-DMA	1.90609905569812e-05	0.780705500888972	1	0.118	0.54901371101273
RCSD1	2.04315142989676e-05	0.666168982066441	0.667	0.059	0.588488906353165
GIMAP4	2.49339688738614e-05	1.19660270058985	0.667	0.059	0.71817310547383
AL662844.4	2.49339688738614e-05	0.645294906620058	0.667	0.059	0.71817310547383
NR2C1	2.90876577030753e-05	0.82369428549535	1	0.153	0.837811804821677
HLA-E	3.02728052039424e-05	1.26306702702537	1	0.148	0.871947608289153
PTGER4	3.52283360859984e-05	0.867518285214466	0.667	0.064	1
ICAM1	3.69215268326426e-05	0.624339616364729	0.667	0.059	1
FCGR3A	3.87051566625197e-05	0.661966421762266	0.667	0.064	1
C1QC	4.3855762434697e-05	1.38374543307935	1	0.158	1
NLRP3	4.66593247165763e-05	1.91531682172371	0.667	0.064	1
RNF149	5.04144820462512e-05	0.944328463966853	1	0.177	1
IQCK	5.35827326568381e-05	0.927151546402516	1	0.177	1
TYROBP	5.69390207846962e-05	1.48395720996134	1	0.177	1
L3HYPDH	6.0308060824893e-05	0.734875232161787	1	0.158	1
CD274	6.32621779071142e-05	0.640092725082813	0.333	0.015	1
PPID	6.36334821826512e-05	0.834844672972656	1	0.182	1
S100A11	6.88011063978431e-05	0.924158928772665	1	0.163	1
ZNF595	8.08812483266442e-05	0.652600486093367	0.667	0.069	1
JDP2	9.34629539073232e-05	1.13364096872036	1	0.202	1
AC007336.1	9.630074309467e-05	0.91406666928644	0.667	0.069	1
HTT	9.8177632210296e-05	0.883540580019091	1	0.192	1
PUS3	0.000102440220163121	0.714086602074657	0.667	0.074	1
PDPN	0.000102440220163121	0.662160414884819	0.667	0.074	1
RPS6KA4	0.000106905716433581	1.1239495210532	0.667	0.079	1
HLA-DQA1	0.000123865092617235	0.640428282903451	1	0.143	1
HLA-DRB5	0.000130377139478386	1.5005868968336	1	0.192	1
SFT2D2	0.000140286175324046	0.716596873323704	1	0.172	1
SP100	0.000142980782733012	0.886643056442227	0.667	0.074	1
PLEK	0.000148694193366876	1.62613696116227	1	0.172	1
OLR1	0.000174068275657525	1.48623188710129	1	0.177	1
C1QA	0.000176854809980829	1.12995079522183	1	0.172	1
CYBA	0.000176854809980829	1.0876199837027	1	0.172	1
IL17RA	0.000198301675238235	0.61586799139042	0.667	0.074	1
INPP5D	0.000203201816765359	0.696329161515672	0.667	0.079	1
ADRB2	0.000205276173643432	0.990552502086351	0.667	0.084	1
PCLO	0.000214984977392368	0.89492504220913	0.667	0.074	1
HK2	0.000214984977392368	0.665803265714808	0.667	0.074	1
AC037459.2	0.000219815182742878	0.906223274236191	0.667	0.079	1
CLIC1	0.000239194810022768	0.810395384124666	0.667	0.084	1
TNFAIP3	0.000245226059316011	1.28014741948391	1	0.197	1
GMFG	0.000256937902875813	0.625976574746493	0.667	0.079	1
PLCD1	0.000256937902875813	0.616056504143782	0.667	0.079	1
NRBF2	0.0003091904216461	0.702741785818629	1	0.202	1
APOC1	0.00031942552650592	1.38131277350182	0.667	0.089	1
ASB6	0.000348391084627003	0.631040178925995	0.667	0.084	1
SNORD3B-1	0.000385031683456177	0.898301705429496	0.333	0.02	1
PARD3	0.000386744519964211	0.895143958280049	0.667	0.094	1
C1QB	0.000401022223536238	1.37683340139912	1	0.202	1
ALG6	0.000459652347532863	0.694066525957548	1	0.222	1
FAM89A	0.000519868124968623	0.602904646695369	1	0.187	1
GRASP	0.00052812721636659	0.660261061205062	0.667	0.089	1
FCGR1A	0.000607855245185656	1.10696546037279	0.667	0.089	1
TMEM156	0.00062418651438386	0.596869195263772	0.667	0.084	1
C1orf162	0.000651793085746642	0.809486117364632	0.667	0.089	1
FGD1	0.000673070743382346	0.627496033312039	0.667	0.094	1
MFSD1	0.000692143948905248	0.655627341731932	1	0.212	1
IGSF6	0.000697906192173991	1.15248376407059	0.667	0.103	1
CRTC2	0.000735497716473945	0.672448345867361	0.667	0.099	1
AC079015.1	0.00074866377170652	0.5955199598714	0.667	0.089	1
PROSER1	0.000770562838284353	0.668884521180983	0.667	0.094	1
LARP1B	0.000780418655888862	0.708071269872767	1	0.232	1
FAM149A	0.000785672422758479	0.679531601153067	0.667	0.099	1
EVI2B	0.000858766170214437	0.584126983970635	0.667	0.089	1
KCTD12	0.000878699331925719	0.723441530743397	1	0.192	1
CCDC136	0.000881032228866532	0.60455113109715	0.667	0.094	1
SHLD2	0.000881032228866532	0.603878312501849	0.667	0.094	1
B4GALT1	0.000903328234493285	0.872655697608775	0.667	0.103	1
IER3	0.000904823619735869	1.57088221290119	1	0.291	1
GCA	0.000910842559180632	0.611843173263075	0.667	0.094	1
TSPO	0.000938581099275917	1.16923553675547	1	0.256	1
IFNGR1	0.00100755234360015	1.35394048931246	1	0.286	1
FYB1	0.00101983836594246	0.973857196840493	0.667	0.099	1
ZDHHC2	0.00102586647222692	0.898636891387997	0.667	0.103	1
MGAT4A	0.00103140072547774	0.888985376269399	1	0.232	1
SRGN	0.0010492554976669	1.9924871755761	1	0.296	1
CITED2	0.0010755732211269	1.53227451053672	1	0.36	1
EMC8	0.00112124461127968	0.780031583280253	1	0.256	1
ELOA	0.00113043510153077	0.604678351342439	1	0.232	1
RNASET2	0.00116990535278175	1.40565147007708	1	0.281	1
KLF2	0.00117798986873855	2.30889892866633	1	0.379	1
HLA-DRB1	0.00120049717515262	0.679206172894154	1	0.212	1
SPRY1	0.00121155056072702	1.73690100499624	1	0.36	1
HES5	0.00130322015478484	0.828883018940145	0.333	0.025	1
TLR6	0.00130322015478484	0.61894422835637	0.333	0.025	1
AMZ1	0.00135585301459481	0.682640570874135	1	0.251	1
SZT2	0.00139326532740038	0.642008120356522	0.667	0.108	1
CH25H	0.00141548853104639	2.28054121934113	1	0.276	1
INPPL1	0.0014342523699106	0.842829531079768	0.667	0.118	1
HLA-DPA1	0.00144519508720739	0.906042937281818	1	0.202	1
YBX3	0.00145324020255181	0.863791387457767	1	0.241	1
KDM4C	0.00149182130033717	0.594539410330387	0.667	0.103	1
LYST	0.00149432884070379	0.623030275143905	1	0.227	1
CHST12	0.00154526030157098	0.693152985836187	1	0.251	1
HLA-DRB6	0.00154985453097645	1.35501565609403	0.667	0.113	1
C3AR1	0.00159073673154483	0.619831398651802	0.667	0.099	1
APOL6	0.00166937605567793	0.596085219619633	0.667	0.108	1
SP110	0.00176187316340826	0.991491955827615	0.667	0.123	1
ZNF268	0.00177206152776325	0.653860614307536	0.667	0.108	1
ZFP36	0.00177490188571013	1.4229134196441	1	0.35	1
MATR3.1	0.00185078555495827	0.609785460858194	1	0.232	1
IL13RA1	0.00190347894289437	0.645601610546939	0.667	0.103	1
CD83	0.00190832663882871	1.55116073477453	1	0.345	1
CFLAR	0.00193373951157297	0.931724240189113	1	0.281	1
IFI16	0.00197074932081339	0.969686038320574	1	0.365	1
PLIN3	0.00199505644016679	0.672273652562544	0.667	0.108	1
GOLGA1	0.00199505644016679	0.593032855772138	0.667	0.108	1
PPP1R15B	0.00200065425148619	1.39258768842204	1	0.394	1
YPEL2	0.00202021684852975	0.606444013378701	1	0.232	1
TNF	0.00202154440970926	0.828087438917168	0.667	0.103	1
FCGR1B	0.00224354564528146	0.831307863879521	0.667	0.108	1
GRIK2	0.00247635968473814	0.600980405892329	1	0.236	1
SPP1	0.00253308007390043	2.34963112910153	1	0.576	1
NR4A1	0.00260362901787741	1.62697855492476	1	0.443	1
RGS1	0.00270216846619383	1.80166139784	1	0.379	1
ZIK1	0.00276103002482646	0.581062262758939	0.667	0.113	1
PLEKHO1	0.00279937064186681	0.833065981550436	1	0.271	1
TAF5L	0.0028382010534911	0.595224306080721	0.667	0.118	1
AC004687.1	0.0029937145196933	0.64309429145511	0.667	0.108	1
DNAJB1	0.0031449303503484	2.21698255217871	1	0.773	1
TTC16	0.00314714830637697	0.879189220844637	0.333	0.03	1
LAIR1	0.00316831131675026	0.631218769586236	0.667	0.118	1
TREM2	0.00316883599970062	0.593106284993247	0.667	0.108	1
HCLS1	0.00326567876052189	0.60094407407391	0.667	0.113	1
CRTC1	0.0034109737781776	0.622406183156525	0.667	0.123	1
FBXW8	0.0034109737781776	0.584488584185243	0.667	0.123	1
RAPGEF2	0.00351457857027411	0.968093828773726	1	0.315	1
HLA-DRA	0.00359381225235375	1.48006116542128	1	0.384	1
GLG1	0.00362279998578943	0.733503993411261	1	0.365	1
REL	0.00364900923550324	1.16687420731488	1	0.315	1
VSIG4	0.00379430719169666	0.710198530153701	0.667	0.123	1
TMIGD3	0.00389561172838161	1.18391713279431	0.667	0.138	1
PMAIP1	0.00404804272846553	1.20178156689341	0.667	0.128	1
CD37	0.00404804272846553	0.646883309743387	0.667	0.128	1
MT-RNR2	0.0041251294918109	1.5750056050741	1	0.99	1
OTUD1	0.00417236091616209	1.00270908922566	1	0.369	1
XIST	0.00418707090438734	-2.56772035931177	0	0.966	1
CCL3L1	0.00419409796938022	2.05034491019041	1	0.626	1
SOD2	0.00437201208872589	1.01609961689898	1	0.424	1
IPCEF1	0.00461793605044902	0.593120257445988	0.667	0.118	1
GNAS	0.00488071607997613	-1.6662127124538	0.667	0.975	1
USP53	0.00492970596751228	0.794687939239825	0.667	0.123	1
CREBL2	0.00493117023135023	0.711656913477107	0.667	0.153	1
CCL4L2	0.00499344899472741	2.33082955990928	1	0.729	1
MTND1P23	0.00502464310374157	-2.24747906036457	0	0.946	1
CCL3	0.00508728646396101	2.21663621936635	1	0.69	1
R3HDM2	0.00513210776791792	0.687067783455539	1	0.374	1
HSPA1A	0.00522427073293989	1.69466728910876	1	0.877	1
AL512625.1	0.00525060876405397	0.869892201746735	0.667	0.133	1
SUSD6	0.00525337959654336	1.13082861931406	0.667	0.138	1
SNAP23	0.00531875842793534	0.799550828430242	1	0.325	1
CALCOCO1	0.00536726323513359	0.586799931153996	1	0.281	1
UBC	0.00542462507886625	1.3981224951949	1	0.966	1
KLF6	0.00545714511965802	1.81152877525461	1	0.764	1
CA2	0.00551833226277846	0.59550695618164	0.667	0.133	1
BHLHE41	0.00566755010685187	1.02315203083485	1	0.379	1
SGK1	0.00581350289080902	1.69397567300378	1	0.828	1
FKBP5	0.00591290581470982	0.825825135248381	1	0.507	1
HSPA1B	0.00600015784488256	1.4733566307946	1	0.833	1
MT3	0.00611411830396613	-1.79299772162266	0.667	0.99	1
AC068580.4	0.00614554485005917	0.860381161447466	0.333	0.034	1
SERPINF1	0.00614554485005917	0.609066072097323	0.333	0.034	1
CD74	0.00624498720102706	1.33178269898946	1	0.384	1
AC023157.3	0.0063510385074416	1.80481646116308	0.667	0.163	1
RHOBTB2	0.00638244293480252	0.604494019248178	0.667	0.138	1
HSPH1	0.0064305469197199	1.50319880568141	1	0.66	1
GARNL3	0.00671281847704787	0.595058367973218	0.333	0.034	1
RUNX1	0.00674821833424964	0.985660542543322	0.667	0.158	1
HSP90AA1	0.00688059902441458	1.51662375772687	1	0.99	1
CCL4	0.00688536737741825	2.50732093141937	1	0.645	1
TMEM176B	0.00716112518763832	0.722867208306037	0.667	0.153	1
PPP1R15A	0.00718905142800258	1.16611542930255	1	0.586	1
GPX1	0.00724191176014651	1.6723272122319	1	0.709	1
MT-RNR1	0.00729520917261706	1.276519279667	1	0.985	1
DUSP1	0.00737549629053772	1.56801440311729	1	0.729	1
PTMS	0.0074694308024946	-1.80528804887773	0	0.901	1
FTL	0.00748365380071827	1.66396085201426	1	0.901	1
ENC1	0.00792925227434798	0.614113958837842	1	0.296	1
PTN	0.00795937031323446	-1.41599774101754	1	0.985	1
TBC1D22A	0.00803171437351024	0.853827566843788	0.667	0.143	1
HSP90AB1	0.00819073650757116	1.40330270534484	1	0.961	1
B3GNT5	0.00848747456206539	0.68411227226525	0.667	0.138	1
PARN	0.00858537862507202	0.837856786707985	0.667	0.153	1
PSMB9	0.00858537862507202	0.597620554956518	0.667	0.153	1
ETS2	0.00867275333186972	1.27283400182258	0.667	0.163	1
ETV5	0.00867878211810386	0.76991555455146	1	0.478	1
EID1	0.00891838440576122	-1.56172807602604	0.333	0.941	1
NFKBIA	0.0089186793378563	1.27184261887601	1	0.749	1
CREM	0.00908745533173646	0.928171841194007	1	0.399	1
CD53	0.00938838398278936	0.833611832878933	0.667	0.153	1
TIMP1	0.00985534129420926	-1.67548065116643	0.667	0.946	1
CADM2	0.0100289622123481	-1.59253481607006	0	0.867	1
RGS2	0.0102191034166032	1.17705984380673	1	0.532	1
RPL15	0.0102854409575388	-1.15473796570975	1	0.956	1
PPIA	0.010288052738575	-1.13572530795104	1	0.975	1
GEM	0.0104062315112903	1.40814431751672	0.333	0.039	1
FAM49B	0.0115753712091366	0.766175128768784	1	0.512	1
RGS10	0.0116962507169136	0.764440159712551	0.667	0.153	1
PARD6G-AS1	0.0119524470212714	0.795874277384099	0.667	0.167	1
CEBPB	0.0120490995015438	0.962336014398786	1	0.345	1
PAXBP1-AS1	0.0120878134073903	0.767781180007604	0.667	0.143	1
C5AR1	0.0121783922113513	0.585796400060793	0.333	0.039	1
GADD45A	0.0122859611820535	-1.99399309415981	0	0.842	1
CHGB	0.0123359801369547	0.718995142788619	0.667	0.177	1
VASH1	0.0124939626411552	1.11301036091969	0.667	0.182	1
APOE	0.0129790784118438	0.811741670900822	1	0.369	1
P2RY13	0.0130412848253182	1.09822949229292	0.667	0.158	1
TLN2	0.0133782290600354	0.638839922130112	0.667	0.177	1
ZRANB1	0.0139279686498845	1.27246852145469	0.667	0.177	1
AL590617.2	0.0140862642942303	0.629095863313703	0.667	0.182	1
TMSB4X	0.0142317601231914	1.1619167466654	1	0.872	1
LPCAT2	0.0143144044043814	1.16107387401166	0.667	0.172	1
MGAT1	0.0145745286111198	1.46524849594	0.667	0.212	1
GSN	0.0148887227022739	0.859473238226113	1	0.571	1
PPP1R18	0.0149877520462291	1.02258712076656	0.667	0.197	1
APOD	0.015536277628299	-1.34317537118797	1	0.985	1
DYNLRB1	0.0155452103676357	-1.39126699492462	0	0.813	1
PDK4	0.0156349705466107	1.90087806584789	0.667	0.202	1
NEAT1	0.0160543561303358	1.32662835611007	1	0.813	1
HLA-B	0.0162955122959432	1.36498192287181	1	0.7	1
STK17A	0.0164791376528382	0.93227998058796	1	0.35	1
LIPA	0.0164865901571207	0.802666963879023	0.667	0.182	1
CSRNP1	0.0169035889848345	0.944636004748143	0.667	0.212	1
RPS29	0.017184842632661	-1.34728500466002	0.667	0.882	1
C6orf226	0.017266671713794	0.820064559604559	0.667	0.187	1
SAP18	0.0174269967542228	-1.40730625642928	0	0.798	1
HINT1	0.0174269967542228	-1.71995846102388	0	0.798	1
KDM6B	0.0175257266131732	1.27200826079974	0.667	0.207	1
TTC3	0.0180945214959327	-1.42368710463504	0	0.793	1
RPLP2	0.0182068772267773	-1.01118954459241	1	0.936	1
EDN1	0.0183759646308771	1.01451001398842	0.333	0.044	1
IL1A	0.0183759646308771	0.831535971382714	0.333	0.044	1
LINC-PINT	0.0186863672813034	1.1216665653997	1	0.488	1
SRGAP2	0.018697360356861	1.26474776099752	1	0.478	1
AIF1	0.0187038729455918	0.890573151103695	0.667	0.167	1
CTSB	0.0189563657342348	0.793316270697795	1	0.527	1
UBL5	0.0190171102815729	-1.21955955327385	0.333	0.862	1
MIR29B2CHG	0.0193567562625987	0.835606024836933	0.667	0.187	1
PPP1R14B	0.0194928649445297	-1.37591200134358	0	0.783	1
SMAP2	0.0194934590319433	0.722898425247588	1	0.429	1
CAPZB	0.0195109753834171	0.66907057144082	1	0.601	1
SF1	0.0195395078285802	-1.27475245190898	0.333	0.867	1
RPL9	0.0196758968805371	-1.15058460327096	0.667	0.921	1
MTMR6	0.0202769600592147	0.676896122829495	0.667	0.202	1
ANXA5	0.020647371036629	-1.4466693420436	0.667	0.882	1
RPL24	0.0213017612882522	-0.764796425108029	1	0.966	1
PPP1R10	0.0215482717263153	0.858238613039403	1	0.685	1
NFKBIZ	0.0216533951983697	0.643603165802903	1	0.438	1
LSM7	0.0217550772185176	-1.29758442562308	0	0.768	1
SERF2	0.0218500101180893	-1.09382892821011	0.667	0.951	1
ATP5MC1	0.0221269441054027	-1.1931413287909	0.333	0.842	1
PNRC1	0.0226799977794765	0.660649590160347	1	0.788	1
BEX4	0.0227025713377761	-1.29101061155278	0.333	0.842	1
ATP5MC2	0.0235644430242055	-1.16920167694641	0.667	0.921	1
RNF122	0.024210175027959	0.609291925704301	0.333	0.049	1
SOAT1	0.0242654886197144	0.588818141041891	0.667	0.192	1
ELOB	0.0246696714734845	-1.18562897565467	0.667	0.872	1
RPL36	0.0248258615221978	-1.11549898695759	0.667	0.961	1
SSBP1	0.0250989646651865	-1.20243701222786	0	0.749	1
ATP5MF	0.0251072646608037	-1.18301942647817	0.333	0.837	1
NEU1	0.0267418205463159	0.650775656128666	1	0.414	1
CFL1	0.0267769025528848	-0.736334387920115	1	0.975	1
CBX3	0.0269196793641453	-1.21699033019762	0	0.739	1
SERPINE1	0.0270432786027669	0.608108473049772	0.667	0.197	1
RPL37A	0.0274436065637992	-1.0630732940814	0.667	0.951	1
TIPARP	0.0283697668200343	0.834038176839675	1	0.384	1
UQCRH	0.0284285744975857	-1.2362724105653	0.333	0.833	1
TMA7	0.0284462278041539	-1.02920351414598	0.667	0.916	1
TCF25	0.0288448284138507	-1.10302128630676	0	0.729	1
SYT14	0.0289743707175475	0.651768892412325	0.667	0.202	1
NPC2	0.0290245202098718	0.950270735943661	0.667	0.187	1
TUT7	0.0290245202098718	0.711926022468243	0.667	0.187	1
EIF1B	0.0290263161121076	-1.15425629837065	0.333	0.818	1
MT2A	0.0295735763994884	-1.6484475514846	0.667	0.97	1
LYPD1	0.0298478184057036	-1.48243320218874	0	0.724	1
UQCRQ	0.0298740463468219	-1.15042139555205	0.333	0.833	1
TLNRD1	0.030080946183109	0.756850346503554	0.667	0.187	1
RPS21	0.0304990132064702	-1.25444380018398	0.333	0.818	1
CD300A	0.030528181749312	0.591566826482502	0.333	0.054	1
SEM1	0.0308783080007904	-1.09683904438873	0	0.719	1
EIF5A	0.0308783080007904	-1.18281703669287	0	0.719	1
C11orf96	0.0308783080007904	-1.53962940277412	0	0.719	1
CHD2	0.0316652450698201	0.58220394643828	1	0.493	1
C1orf61	0.0318162327565544	-1.18488018968885	1	0.936	1
GLIS2	0.0324248326371511	0.580647912239043	0.333	0.054	1
ALDH2	0.0328566645062886	0.689811034973366	0.667	0.236	1
NENF	0.0330239134758082	-1.0540942785852	0	0.709	1
MRPS21	0.0330239134758082	-1.19762939707082	0	0.709	1
WASF2	0.0331757650940792	0.793649433322869	1	0.448	1
CDC5L	0.0332131467256058	0.619802321124608	1	0.389	1
HNRNPC	0.0333567297844361	-0.859073301904401	0.667	0.911	1
NME1	0.0336375419792418	-1.03150123170311	0.333	0.818	1
RPL38	0.0341203889608695	-1.04037755669333	0.667	0.892	1
GFAP	0.0341399480825929	-1.40994094927742	0	0.704	1
OPHN1	0.0345620715328399	0.721279158792008	1	0.522	1
COX8A	0.0348763882855743	-1.07954717684654	0.333	0.877	1
PGRMC1	0.0351620060834536	-1.14397210085066	0.667	0.847	1
KRT10	0.0352856289400762	-1.21737456905649	0	0.7	1
PSMA1	0.0357066984567498	1.2013614925816	1	0.571	1
PSAP	0.0357622087745286	-1.26510620920644	0.333	0.783	1
SPARCL1	0.0359273557631015	-1.07400798944575	0.667	0.961	1
UQCRB	0.0365948457415356	-1.05001774166518	0.667	0.872	1
GALNT10	0.0368364088064916	0.652614658199589	0.667	0.256	1
BEX1	0.0369562783221011	-1.25014699521703	0.667	0.857	1
SRP14	0.0376848584959217	-0.726434092103064	1	0.951	1
COX6C	0.0376920815996437	-0.963973462182296	0.667	0.97	1
PHACTR1	0.0378939327277078	0.766838120661916	0.667	0.207	1
SERPINE2	0.0385005836493832	-1.32264707745468	0.667	0.901	1
SMOC1	0.0385386455786941	-1.00907042733724	1	0.911	1
MT-ND1	0.0385885205058492	0.748105396246652	1	0.946	1
NOVA1	0.0386025924658062	-0.77045673010159	1	0.98	1
PIK3IP1	0.0386661719356277	0.596595667888766	0.667	0.217	1
SLITRK5	0.0389196582331953	0.649730726460048	0.667	0.246	1
TMED1	0.0389196582331953	0.635324078765892	0.667	0.246	1
PLP1	0.039296907292997	0.839667237289463	1	0.719	1
CDK19	0.0393277969239173	0.588268284392256	1	0.443	1
PADI2	0.0393690305507655	0.962179284277981	0.333	0.059	1
FCGR2A	0.0393690305507655	0.851339475485916	0.333	0.059	1
ELL2	0.0405614777581462	1.32471095807489	0.667	0.276	1
PFDN2	0.0407494045863661	-0.988619117326773	0.333	0.818	1
CXCL8	0.0411662248424764	1.73983522416213	0.667	0.271	1
MARCKS	0.0414379093316791	-0.72143916554914	1	1	1
PTMA	0.0414379093316791	-0.938849618774446	1	0.995	1
NEDD9	0.0416648150820989	0.894507250387396	1	0.409	1
ELAVL3	0.0428068053787691	-1.27044670062436	0	0.67	1
BANF1	0.0436699398452743	-1.10924152564015	0.333	0.813	1
TRA2B	0.0440103741903325	0.685620193515002	1	0.837	1
DUS1L	0.0440211952999567	0.62689303948468	0.667	0.246	1
INHBA	0.0441529476597097	0.780001554213414	0.667	0.232	1
NDUFB3	0.0441729565784216	-1.0555327323649	0	0.665	1
RTKN	0.0441729565784216	-1.09783331861911	0	0.665	1
FNIP2	0.044208706246568	0.697789262796693	0.667	0.286	1
SKIL	0.0442942946148181	0.60791981240649	1	0.507	1
NR4A2	0.0445116529079866	1.71852509131463	0.667	0.3	1
RPL7	0.044898000532996	-1.1449684370968	0.333	0.759	1
SAT1	0.0449322674431027	1.04986353714037	1	0.931	1
GGA1	0.0449585087859427	0.791889892732658	0.667	0.261	1
NDUFS5	0.0454055228446171	-0.941647298201047	0.667	0.911	1
H3F3A	0.0454857623078606	-0.705764916488037	1	0.966	1
TIMM8B	0.045572503934286	-0.999272788722298	0	0.66	1
HSPA5	0.0456275988913904	-1.15897803515522	0.333	0.803	1
ATP5PF	0.0461809935523845	-1.05525036211931	0.333	0.857	1
APEX1	0.0470060151826372	-1.04251900770789	0	0.655	1
NDUFC1	0.0482412405499706	-1.06117037244002	0.333	0.764	1
CHMP2A	0.0484739025436424	-1.0249387025022	0	0.65	1
RTF1	0.0484739834142425	-1.00261819473625	0	0.65	1
UBE2N	0.0484739834142425	-1.02627764943421	0	0.65	1
EEF1A2	0.0484739834142425	-1.067608092285	0	0.65	1
RARRES2	0.0486820507201414	-1.18486516691581	0.333	0.788	1
SNAP25	0.0499769011865025	-1.03382882286086	0	0.645	1
